# Supplementary material for: Taro raphide‐associated proteins: Allergens and crystal growth
Source: Plant Direct. 2022 Sep 2;6(9):e443. doi: 10.1002/pld3.443 (PMC9440338; doi:10.1002/pld3.443)
Supplement: Supplementary file 1 — Figure S1. Two‐dimensional gel separation of proteins from purified raphides extracted from leaf petioles of A. a low‐acridity cultivar ‘Bin Liang’, also called Chinese taro, and B. a highly acrid breeding line, 99–6. Table S1. Raphide peptide mass sequencing to genome. Table S2. Raphide peptide amino acid compliment. Table S3. cDNA clone homology. Table S4. Network cluster coefficients. Table S5. Taro profilin sequence alignment to other plant profilins. Table S6. Taro profilin structural and B‐cell epitope analysis. Table S7. Cytoskeletal genes expressed in taro apex. Table S8. Vacuolar transport, sorting and associated genes expressed in taro apex. [file PLD3-6-e443-s001.xlsx]

## Sheet: S1 Raphide MS sequences & genom
SUPPLEMENTARY TABLE S1
S1 Raphide MS Sequences 2D-Gel Spot #	MS Sequence	BLASTp	Multi-Alignment
Raphide 1-1	TIAMDGTEGLVR	EVM0027136		EVM0027796
Raphide 1-2	IPSAVGYQPTLATDLGGLQER		EVM0014402
Raphide 1-3	QISELGIYPAVDPLDSTSR	EVM0027136
Raphide 2-1	TIAMDGTEGLVR	EVM0027136		EVM0027796
Raphide 2-2	FTQANSEVSALLGR			EVM0027796	EVM0016966
Raphide 2-3	IPSAVGYQPTLATDLGGLQER		EVM0014402
Raphide 2-4	QISELGIYPAVDPLDSTSR	EVM0027136
Raphide 2-5	ESVNSFQGVLDGK				EVM0016966
Raphide 3-1	YQEIVNIR	EVM0006413	EVM0017279
Raphide 3-2	RGQVLEVDGEK	EVM0006413	EVM0017279
Raphide 3-3	GQVLEVDGEKAVVQVFEGTSGIDNK	EVM0006413	EVM0017279
Raphide 3-4	AVVQVFEGTSGIDNK		EVM0017279
Raphide 3-5	YTTVQFTGEVLK	EVM0006413	EVM0017279
Raphide 3-6	TPVSLDMLGR	EVM0006413
Raphide 3-7	IFNGSGKPIDNGPPILPEAYLDISGSSINPSER	EVM0006413	EVM0017279
Raphide 3-8	TYPEEMIQTGISTIDVMNSIAR	EVM0006413
Raphide 3-9	IPLFSAAGLPHNEIAAQICR	EVM0006413	EVM0017279
Raphide 4-1	AGFAGDDAPR	EVM0008510	EVM0009495	EVM010466	EVM0021925	EVM0022292	EVM0023003	EVM0023828
Raphide 4-2	AVFPSIVGRPR	No hit
Raphide 4-3	VAPEEHPVLLTEAPLNPK	EVM0008510	EVM0009495	EVM010466	EVM0021925			EVM0023828
Raphide 4-4	DLTDYLMK	No hit
Raphide 4-5	GYSFTTTAER	EVM0008510	EVM0009495	EVM010466	EVM0021925	EVM0022292	EVM0023003
Raphide 5-1	KYMVIQGEPGAVIR	EVM0003866	EVM0004262	EVM015886	EVM0017269	EVM0021119
Raphide 5-2	YMVIQGEPGAVIR	EVM003866	EVM0004262	EVM015886	EVM0017269	EVM0021119
Raphide 11-1	TIAMDGTEGLVR					EVM0027136
Raphide 11-2	VLNTGSPITVPVGR			EVM014402	EVM016966	EVM027136	EVM027796
Raphide 11-3	VVDLLAPYQR			EVM014402	EVM016966	EVM027136	EVM027796
Raphide 11-4	TVLIMELINNVAK			EVM014402	EVM016966	EVM027136	EVM027796
Raphide 11-5	EGNDLYR		EVM0009509	EVM014402	EVM016966		EVM027796
Raphide 11-6	EMIESGVIK				EVM016966	EVM027136	EVM027796
Raphide 11-7	VGLTGLTVAEHFR			EVM014402	EVM016966	EVM027136
Raphide 11-8	IPSAVGYQPTLATDLGGLQER			EVM014402
Raphide 11-9	QISELGIYPAVDPLDSTSR
Raphide 11-10	LADLVGVTLGPK	EVM000630
Raphide 11-11	EVELEDPVENIGAK	EVM000630
Raphide 11-12	VVAAGANPVQITR	No hits
Raphide 11-13	GYISPYFVTDSEK	EVM000630
Raphide 11-14	NLIEAAEQEYEK	EVM000630
Raphide 11-15	VEDALNATK	EVM000630
Raphide 12-1	TYMEVK	EVM0005930
Raphide 12-2	AGKYNMK	EVM0005930
Raphide 12-3	FEEKDGIDYAAVTVQLPGGER	EVM0005930
Raphide 12-4	VPFLFTIK	No hits
Raphide 12-5	GSSFLDPKGR	EVM0005930
Raphide 12-6	GDEEELAK	EVM0005930
Raphide 12-7	SKPETGEVIGVFESVQPSDTDLGAK	EVM0005930
Raphide 12-8	IGLFGGAGVGK		EVM0014402	EVM016966	EVM027136	EVM027796
Raphide 12-9	CALVYGQMNEPPGAR		EVM0014402	EVM016966	EVM027136	EVM027796
Raphide 12-10	VGLTGLTVAEHFR		EVM0014402	EVM016966	EVM027136
Raphide 12-11	FTQANSEVSALLGR	No hits
Raphide 12-12	IPSAVGYQPTLATDLGGLQER		EVM0014402
Raphide 12-13	QISELGIYPAVDPLDSTSR				EVM027136
Raphide 12-14	ESVNSFQGVLDGK			EVM016966
Raphide 21-1	AGFAGDDAPR	EVM008510		EVM010466		EVM021925	EVM022292		EVM023003	EVM023828
Raphide 21-2	DAYVGDEAQSK	EVM008510	EVM009495	EVM010466	EVM019011	EVM021925	EVM022292		EVM023003
Raphide 21-3	VAPEEHPVLLTEAPLNPK	EVM008510	EVM009495	EVM010466		EVM021925				EVM023828
Raphide 21-4	GYSFTTTAER	EVM008510	EVM009495	EVM010466	EVM019011	EVM021925	EVM022292		EVM023003
Raphide 21-5	SYELPDGQVITIGAER	EVM008510	EVM009495	EVM010466		EVM021925			EVM023003	EVM023828
Raphide 21-6	EITALAPSSMK	EVM008510	EVM009495	EVM010466	EVM019011		EVM0022292		EVM023003
Raphide 21-7	VVSVGDGIAR							EVM022724
Raphide 21-8	TGSIVDVPAGK							EVM022724
Raphide 21-9	AVDSLVPIGR							EVM022724
Raphide 21-10	TAIAIDTILNQK							EVM022724
Raphide 22-1	GILYLGMGVSGGEEGAR	EVM0003651
Raphide 23-1	YMVIQGEPGAVIR	EVM0003866	EVM0004262	EVM015886	EVM017269	EVM021119
Raphide 23-2	LGDYLVEQGL			EVM015886
Corm Raphide 1	AGFAGDDAPR				EVM0008510	EVM0009495			EVM0019011	EVM0021925							EVM0023828
Corm Raphide 2	DAYVGDEAQSK				EVM0008510	EVM0009495			EVM0019011	EVM0021925		EVM0023003				EVM0022292
Corm Raphide 3	YPIEHGIVSNWDDMEK				EVM0008510	EVM0009495					EVM0022292	EVM0023003
Corm Raphide 4	VAPEEHPVLLTEAPLNPK				EVM0008510	EVM0009495	EVM0010466										EVM0023828
Corm Raphide 5	TTGIVLDSGDGVSHTVPIYEGYALPHAILR				EVM0008510	EVM0009495			EVM0019011		EVM0022292	EVM0023003					EVM0023828
Corm Raphide 6	GYSFTTTAER				EVM0008510	EVM0009495			EVM0019011	EVM0021925		EVM0023003
Corm Raphide 7	SYELPDGQVITIGAER				EVM0008510	EVM0009495	EVM0010466		EVM0019011	EVM0021925		EVM0023003					EVM0023828
Corm Raphide 8	EITALAPSSMK				EVM0008510	EVM0009495	EVM0010466		EVM0019011	EVM0021925		EVM0023003					EVM0023828
Corm Raphide 9	EVELEDPVENIGAK	EVM0000630
Corm Raphide 10	VVAAGANPVQITR	EVM000630
Corm Raphide 11	GYISPYFVTDSEK	EVM000630
Corm Raphide 12	NLIEAAEQEYEKKK	No hits
Corm Raphide 13	VEDALNATK	EVM000630																EVM0028022
Corm Raphide 14	TTPSYVGFTDSER																	EVM0028022
Corm Raphide 15	FSDASVQSDIK																	EVM0028022
Corm Raphide 16	DAGVIAGLNVMR			EVM0004798									EVM0022414	EVM0022454	EVM0027226			EVM0028022
Corm Raphide 17	NALENYAYNMR		EVM0004708					EVM0018066						EVM0022454				EVM0028022

## Sheet: S2 Raphides Gene AA complement
SUPPLEMENTARY TABLE S2
Residue	S2 Raphide Gene AA Complement - Description	Ala (A)	Arg (R)	Asn (N)	Asp (D)	Asn/Asp	Cys (C)	Gln (Q)	Glu (E)	Gln/Glu	Gly (G)	His (H)	Ile (I)	Leu (L)	Lys (K)	Met (M)	Phe (F)	Pro (P)	Ser (S)	Thr (T)	Trp (W)	Tyr (Y)	Val (V)
Raphide Mol %	Li et al., 2003 Crystal Matrix Protein Associated with Calcium Oxalate	8.53	4.98			10.23				9.69	13.2	0.49	5.24	8.83	5.09	1.5	4.37	5.8	6.1	4.86		2.84	8.27
	This Research
EVM0003651	6-phosphogluconate dehydrogenase, decarboxylating 1	0.089	0.054	0.033	0.057	0.09	0.013	0.031	0.069	0.1	0.094	0.011	0.065	0.096	0.067	0.026	0.044	0.028	0.072	0.035	0.015	0.033	0.067
EVM0010466	Actin	0.085	0.048	0.021	0.061	0.082	0.011	0.027	0.072	0.099	0.077	0.024	0.072	0.072	0.053	0.042	0.029	0.056	0.066	0.064	0.011	0.04	0.072
EVM0022292	actin	0.088	0.048	0.027	0.061	0.088	0.011	0.027	0.072	0.099	0.077	0.024	0.08	0.072	0.053	0.042	0.029	0.053	0.061	0.064	0.011	0.04	0.064
EVM0009495	actin	0.085	0.048	0.021	0.061	0.082	0.011	0.027	0.072	0.099	0.077	0.024	0.08	0.072	0.053	0.042	0.029	0.053	0.069	0.064	0.011	0.04	0.064
EVM0023828	actin	0.08	0.048	0.021	0.058	0.079	0.011	0.027	0.074	0.101	0.08	0.024	0.074	0.072	0.053	0.045	0.032	0.053	0.069	0.066	0.011	0.037	0.066
EVM0019011	actin	0.082	0.048	0.027	0.061	0.088	0.011	0.027	0.072	0.099	0.077	0.024	0.08	0.072	0.053	0.042	0.029	0.053	0.066	0.064	0.011	0.04	0.064
EVM0023003	actin	0.085	0.048	0.021	0.056	0.077	0.011	0.027	0.077	0.104	0.077	0.024	0.08	0.072	0.053	0.042	0.029	0.053	0.069	0.064	0.011	0.04	0.064
EVM0023003	actin	0.085	0.048	0.021	0.056	0.077	0.011	0.027	0.077	0.104	0.077	0.024	0.08	0.072	0.053	0.042	0.029	0.053	0.069	0.064	0.011	0.04	0.064
EVM0023828	actin	0.08	0.048	0.021	0.058	0.079	0.011	0.027	0.074	0.101	0.08	0.024	0.074	0.072	0.053	0.045	0.032	0.053	0.069	0.066	0.011	0.037	0.066
EVM0021925	actin-101-like protein	0.085	0.048	0.021	0.053	0.074	0.011	0.027	0.08	0.107	0.08	0.024	0.072	0.074	0.053	0.042	0.029	0.053	0.058	0.069	0.011	0.04	0.072
EVM0021925	actin-101-like protein	0.085	0.048	0.021	0.053	0.074	0.011	0.027	0.08	0.107	0.08	0.024	0.072	0.074	0.053	0.042	0.029	0.053	0.058	0.069	0.011	0.04	0.072
EVM0008510	actin-like protein	0.085	0.048	0.021	0.061	0.082	0.011	0.027	0.072	0.099	0.077	0.024	0.08	0.074	0.053	0.04	0.029	0.053	0.066	0.061	0.011	0.04	0.069
EVM0022724	ATP synthase subunit alpha, mitochondrial	0.093	0.061	0.028	0.045	0.073	0.01	0.049	0.071	0.12	0.079	0.012	0.071	0.1	0.045	0.02	0.026	0.047	0.075	0.049	0	0.035	0.083
EVM0027796	ATP synthase subunit beta, mitochondrial	0.087	0.059	0.035	0.045	0.08	0.007	0.049	0.066	0.115	0.115	0.021	0.063	0.098	0.035	0.024	0.038	0.042	0.045	0.063	0	0.017	0.087
EVM0027136	ATP synthase subunit beta, mitochondrial	0.082	0.058	0.03	0.052	0.082	0.003	0.049	0.058	0.107	0.11	0.021	0.076	0.091	0.037	0.021	0.03	0.049	0.046	0.079	0	0.024	0.082
EVM0016966	ATP synthase subunit beta, mitochondrial	0.103	0.061	0.025	0.052	0.077	0.004	0.042	0.06	0.102	0.099	0.013	0.063	0.09	0.043	0.018	0.032	0.065	0.067	0.056	0	0.023	0.083
EVM0009509	ATP synthase subunit beta, mitochondrial	0.048	0.048	0.038	0.048	0.086	0.028	0.046	0.056	0.102	0.043	0.051	0.076	0.111	0.046	0.025	0.071	0.053	0.073	0.046	0.005	0.018	0.071
EVM0014402	ATP synthase subunit beta, mitochondrial-like	0.102	0.067	0.027	0.046	0.073	0.004	0.044	0.05	0.094	0.098	0.017	0.063	0.092	0.033	0.019	0.033	0.065	0.063	0.069	0.004	0.021	0.084
EVM0028022	Heat shock cognate 70 kDa protein 2-like	0.086	0.045	0.048	0.071	0.119	0.011	0.039	0.082	0.121	0.083	0.011	0.073	0.068	0.082	0.026	0.032	0.04	0.051	0.06	0.005	0.023	0.065
EVM0005930	oxygen-evolving enhancer protein 1, chloroplastic Manganese-stabilizing protein 1	0.124	0.027	0.027	0.045	0.072	0.012	0.036	0.07	0.106	0.1	0	0.027	0.07	0.085	0.015	0.052	0.061	0.073	0.076	0.003	0.021	0.076
EVM0022454	Chaperone protein refolding - HSP & ATP binding	0.085	0.048	0.048	0.073	0.121	0.011	0.036	0.084	0.12	0.081	0.012	0.073	0.068	0.079	0.026	0.033	0.037	0.05	0.064	0.005	0.022	0.067
EVM0021119	profilin, putative	0.06	0.045	0.007	0.06	0.067	0.015	0.037	0.052	0.089	0.149	0.03	0.067	0.082	0.052	0.037	0.015	0.052	0.052	0.052	0.015	0.037	0.082
EVM0004262	profilin, putative	0.083	0.015	0.008	0.068	0.076	0.015	0.053	0.061	0.114	0.144	0.023	0.053	0.083	0.045	0.038	0.023	0.053	0.053	0.045	0.015	0.03	0.091
EVM0003866	profilin, putative	0.074	0.054	0.02	0.06	0.08	0.013	0.04	0.04	0.08	0.141	0.027	0.054	0.087	0.04	0.04	0.027	0.081	0.06	0.034	0.013	0.027	0.067
EVM0017269	profilin, putative	0.061	0.015	0.008	0.061	0.069	0.015	0.053	0.061	0.114	0.152	0.03	0.068	0.076	0.045	0.038	0.023	0.053	0.053	0.061	0.015	0.03	0.083
EVM0015886	profilin, putative	0.068	0.015	0.03	0.053	0.083	0.015	0.053	0.053	0.106	0.144	0.023	0.045	0.076	0.053	0.038	0.038	0.045	0.045	0.061	0.015	0.03	0.098
EVM0000630	Chaperonin subunit beta 60 kDa protein refolding ATP binding	0.124	0.045	0.046	0.055	0.101	0.008	0.025	0.083	0.108	0.078	0.003	0.058	0.091	0.084	0.015	0.012	0.028	0.064	0.048	0	0.028	0.106
EVM0006413	V-type proton ATPase subunit B 2 isoform X2	0.074	0.066	0.041	0.06	0.101	0.004	0.037	0.079	0.116	0.074	0.017	0.083	0.093	0.041	0.027	0.031	0.052	0.054	0.066	0.002	0.043	0.056
EVM0017279	V-type proton ATPase subunit B 2 isoform X2	0.075	0.065	0.04	0.061	0.101	0.004	0.038	0.077	0.115	0.075	0.015	0.084	0.094	0.042	0.027	0.031	0.05	0.052	0.067	0.002	0.046	0.056

## Sheet:  S3 Clones Homology
SUPPLEMENTARY TABLE S3
Clone # Query	EVM Subject	Description	GO Names	% Identity	Align Length	Mismatch	Gap open	Q. Start	Q. End	S. Start	S. End	e-value	Bit score	% Positives
Profilin#1	EVM0017269	profilin, putative	P:sequestering of actin monomers; F:actin monomer binding; C:cytoskeleton; C:cell cortex	98.485	132	2	0	33	164	1	132	1.36e-97	274	100
Profilin#1	EVM0004262	profilin, putative	P:sequestering of actin monomers; F:actin monomer binding; C:cytoskeleton; C:cell cortex	88.636	132	15	0	33	164	1	132	2.2e-90	256	96.97
Profilin#1	EVM0021119	profilin, putative	P:sequestering of actin monomers; F:actin monomer binding; C:cytoskeleton; C:cell cortex	91.791	134	9	1	33	164	1	134	1.03e-88	252	94.78
Profilin#1	EVM0015886	profilin, putative		85.606	132	19	0	33	164	1	132	1.64e-87	249	95.45
Profilin#1	EVM0003866	profilin, putative	P:sequestering of actin monomers; F:actin monomer binding; C:cytoskeleton; C:cell cortex	79.195	149	14	1	33	164	1	149	1.98e-86	247	85.23
Profilin#2	EVM0017269	profilin, putative	P:sequestering of actin monomers; F:actin monomer binding; C:cytoskeleton; C:cell cortex	93.182	132	9	0	34	165	1	132	1.59e-89	254	94.7
Profilin#2	EVM0004262	profilin, putative	P:sequestering of actin monomers; F:actin monomer binding; C:cytoskeleton; C:cell cortex	83.333	132	22	0	34	165	1	132	2.84e-82	236	91.67
Profilin#2	EVM0021119	profilin, putative	P:sequestering of actin monomers; F:actin monomer binding; C:cytoskeleton; C:cell cortex	86.567	134	16	1	34	165	1	134	1.7e-80	231	89.55
Profilin#2	EVM0015886	profilin, putative	NOT EXPRESSED in APEX	80.303	132	26	0	34	165	1	132	2.07e-79	228	90.15
Profilin#2	EVM0003866	profilin, putative	P:sequestering of actin monomers; F:actin monomer binding; C:cytoskeleton; C:cell cortex	75.168	149	20	1	34	165	1	149	8.16e-79	228	80.54
Profilin#3	EVM0003866	profilin, putative	P:sequestering of actin monomers; F:actin monomer binding; C:cytoskeleton; C:cell cortex	100	44	0	0	15	58	106	149	2.42e-27	92	100
Profilin#3	EVM0017269	profilin, putative	P:sequestering of actin monomers; F:actin monomer binding; C:cytoskeleton; C:cell cortex	93.182	44	3	0	15	58	89	132	9.76e-27	90.1	100
Profilin#3	EVM0021119	profilin, putative	P:sequestering of actin monomers; F:actin monomer binding; C:cytoskeleton; C:cell cortex	93.182	44	3	0	15	58	91	134	1.1e-26	90.1	100
Profilin#3	EVM0004262	profilin, putative	P:sequestering of actin monomers; F:actin monomer binding; C:cytoskeleton; C:cell cortex	88.636	44	5	0	15	58	89	132	1.05e-24	84.7	97.73
Profilin#3	EVM0015886	profilin, putative	NOT EXPRESSED in APEX	84.091	44	7	0	15	58	89	132	5.31e-23	80.5	93.18
Profilin#4	EVM0017269	profilin, putative	P:sequestering of actin monomers; F:actin monomer binding; C:cytoskeleton; C:cell cortex	100	60	0	0	13	72	73	132	2.23e-40	125	100
Profilin#4	EVM0021119	profilin, putative	P:sequestering of actin monomers; F:actin monomer binding; C:cytoskeleton; C:cell cortex	100	60	0	0	13	72	75	134	3.07e-40	124	100
Profilin#4	EVM0003866	profilin, putative	P:sequestering of actin monomers; F:actin monomer binding; C:cytoskeleton; C:cell cortex	95	60	3	0	13	72	90	149	2.87e-39	122	100
Profilin#4	EVM0004262	profilin, putative	P:sequestering of actin monomers; F:actin monomer binding; C:cytoskeleton; C:cell cortex	90	60	6	0	13	72	73	132	1.55e-37	117	98.33
Profilin#4	EVM0015886	profilin, putative	NOT EXPRESSED in APEX	86.667	60	8	0	13	72	73	132	1.52e-35	112	95
Profilin#5	EVM0017269	profilin, putative	P:sequestering of actin monomers; F:actin monomer binding; C:cytoskeleton; C:cell cortex	100	97	0	0	35	131	1	97	2.17e-70	204	100
Profilin#5	EVM0004262	profilin, putative	P:sequestering of actin monomers; F:actin monomer binding; C:cytoskeleton; C:cell cortex	92.784	97	7	0	35	131	1	97	4.6e-66	193	96.91
Profilin#5	EVM0015886	profilin, putative	NOT EXPRESSED in APEX	90.722	97	9	0	35	131	1	97	3.35e-65	191	96.91
Profilin#5	EVM0021119	profilin, putative	P:sequestering of actin monomers; F:actin monomer binding; C:cytoskeleton; C:cell cortex	90.909	99	7	1	35	131	1	99	1.72e-61	181	92.93
Profilin#5	EVM0003866	profilin, putative	P:sequestering of actin monomers; F:actin monomer binding; C:cytoskeleton; C:cell cortex	76.316	114	10	1	35	131	1	114	9.05e-60	177	80.7
Profilin#6	EVM0017269	profilin, putative	P:sequestering of actin monomers; F:actin monomer binding; C:cytoskeleton; C:cell cortex	100	132	0	0	35	166	1	132	1.91e-98	275	100
Profilin#6	EVM0004262	profilin, putative	P:sequestering of actin monomers; F:actin monomer binding; C:cytoskeleton; C:cell cortex	90.152	132	13	0	35	166	1	132	2.64e-91	257	96.97
Profilin#6	EVM0021119	profilin, putative	P:sequestering of actin monomers; F:actin monomer binding; C:cytoskeleton; C:cell cortex	93.284	134	7	1	35	166	1	134	1.3e-89	253	94.78
Profilin#6	EVM0015886	profilin, putative	NOT EXPRESSED in APEX	87.121	132	17	0	35	166	1	132	1.73e-88	250	95.45
Profilin#6	EVM0003866	profilin, putative	P:sequestering of actin monomers; F:actin monomer binding; C:cytoskeleton; C:cell cortex	80.537	149	12	1	35	166	1	149	3.01e-87	248	85.23
Profilin#7	EVM0017269	profilin, putative	P:sequestering of actin monomers; F:actin monomer binding; C:cytoskeleton; C:cell cortex	98.485	132	2	0	19	150	1	132	5.84e-97	271	100
Profilin#7	EVM0004262	profilin, putative	P:sequestering of actin monomers; F:actin monomer binding; C:cytoskeleton; C:cell cortex	88.636	132	15	0	19	150	1	132	4.91e-90	253	96.97
Profilin#7	EVM0021119	profilin, putative	P:sequestering of actin monomers; F:actin monomer binding; C:cytoskeleton; C:cell cortex	92.537	134	8	1	19	150	1	134	2.33e-89	251	95.52
Profilin#7	EVM0015886	profilin, putative	NOT EXPRESSED in APEX	85.606	132	19	0	19	150	1	132	4.81e-87	245	95.45
Profilin#7	EVM0003866	profilin, putative	P:sequestering of actin monomers; F:actin monomer binding; C:cytoskeleton; C:cell cortex	79.866	149	13	1	19	150	1	149	1.73e-86	244	85.23
Profilin#11	EVM0017269	profilin, putative	P:sequestering of actin monomers; F:actin monomer binding; C:cytoskeleton; C:cell cortex	98.485	132	2	0	37	168	1	132	1.24e-94	266	98.48
Profilin#11	EVM0004262	profilin, putative	P:sequestering of actin monomers; F:actin monomer binding; C:cytoskeleton; C:cell cortex	88.636	132	15	0	37	168	1	132	1.47e-87	248	95.45
Profilin#11	EVM0021119	profilin, putative	P:sequestering of actin monomers; F:actin monomer binding; C:cytoskeleton; C:cell cortex	91.791	134	9	1	37	168	1	134	1.35e-85	243	93.28
Profilin#11	EVM0015886	profilin, putative	NOT EXPRESSED in APEX	85.606	132	19	0	37	168	1	132	8.1e-85	241	93.94
Profilin#11	EVM0003866	profilin, putative	P:sequestering of actin monomers; F:actin monomer binding; C:cytoskeleton; C:cell cortex	79.195	149	14	1	37	168	1	149	1.4e-83	238	83.89
Profilin#12	EVM0017269	profilin, putative	P:sequestering of actin monomers; F:actin monomer binding; C:cytoskeleton; C:cell cortex	96.97	132	4	0	38	169	1	132	2.5e-91	257	96.97
Profilin#12	EVM0004262	profilin, putative	P:sequestering of actin monomers; F:actin monomer binding; C:cytoskeleton; C:cell cortex	87.121	132	17	0	38	169	1	132	3.15e-84	239	93.94
Profilin#12	EVM0021119	profilin, putative	P:sequestering of actin monomers; F:actin monomer binding; C:cytoskeleton; C:cell cortex	90.299	134	11	1	38	169	1	134	1.63e-82	235	91.79
Profilin#12	EVM0015886		NOT EXPRESSED in APEX	84.091	132	21	0	38	169	1	132	1.53e-81	233	92.42
Profilin#12	EVM0003866	profilin, putative	P:sequestering of actin monomers; F:actin monomer binding; C:cytoskeleton; C:cell cortex	78.523	149	15	1	38	169	1	149	1.06e-80	231	82.55
Profilin#13	EVM0021119	profilin, putative	P:sequestering of actin monomers; F:actin monomer binding; C:cytoskeleton; C:cell cortex	79.167	24	5	0	22	45	111	134	4.8e-09	43.9	79.17
Profilin#13	EVM0017269	profilin, putative	P:sequestering of actin monomers; F:actin monomer binding; C:cytoskeleton; C:cell cortex	79.167	24	5	0	22	45	109	132	4.95e-09	43.9	79.17
Profilin#13	EVM0003866	profilin, putative	P:sequestering of actin monomers; F:actin monomer binding; C:cytoskeleton; C:cell cortex	79.167	24	5	0	22	45	126	149	7.93e-09	43.5	79.17
Profilin#13	EVM0015886	profilin, putative	NOT EXPRESSED in APEX	70.833	24	7	0	22	45	109	132	3e-08	41.6	79.17
Profilin#13	EVM0004262	profilin, putative	P:sequestering of actin monomers; F:actin monomer binding; C:cytoskeleton; C:cell cortex	66.667	24	8	0	22	45	109	132	4.74e-07	38.1	75
Profilin#14	EVM0004262	profilin, putative	P:sequestering of actin monomers; F:actin monomer binding; C:cytoskeleton; C:cell cortex	87.5	16	2	0	24	39	109	124	7.08e-06	35	87.5
Profilin#14	EVM0017269	profilin, putative	P:sequestering of actin monomers; F:actin monomer binding; C:cytoskeleton; C:cell cortex	87.5	16	2	0	24	39	109	124	7.15e-06	35	87.5
Profilin#14	EVM0021119	profilin, putative	P:sequestering of actin monomers; F:actin monomer binding; C:cytoskeleton; C:cell cortex	87.5	16	2	0	24	39	111	126	7.68e-06	34.7	87.5
Profilin#14	EVM0003866	profilin, putative	P:sequestering of actin monomers; F:actin monomer binding; C:cytoskeleton; C:cell cortex	87.5	16	2	0	24	39	126	141	1.01e-05	34.7	87.5
Profilin#14	EVM0015886	profilin, putative	NOT EXPRESSED in APEX	75	16	4	0	24	39	109	124	0.000384	30	75
Profilin#15	EVM0017269	profilin, putative	P:sequestering of actin monomers; F:actin monomer binding; C:cytoskeleton; C:cell cortex	100	132	0	0	34	165	1	132	6.7e-98	272	100
Profilin#15	EVM0004262	profilin, putative	P:sequestering of actin monomers; F:actin monomer binding; C:cytoskeleton; C:cell cortex	90.152	132	13	0	34	165	1	132	8.5e-91	254	96.97
Profilin#15	EVM0021119	profilin, putative	P:sequestering of actin monomers; F:actin monomer binding; C:cytoskeleton; C:cell cortex	93.284	134	7	1	34	165	1	134	3.23e-89	251	94.78
Profilin#15	EVM0015886	profilin, putative	NOT EXPRESSED in APEX	87.121	132	17	0	34	165	1	132	3.92e-88	248	95.45
Profilin#15	EVM0003866	profilin, putative	P:sequestering of actin monomers; F:actin monomer binding; C:cytoskeleton; C:cell cortex	80.537	149	12	1	34	165	1	149	7.06e-87	245	85.23
Profilin#16	EVM0017269	profilin, putative	P:sequestering of actin monomers; F:actin monomer binding; C:cytoskeleton; C:cell cortex	100	132	0	0	33	164	1	132	5.56e-98	273	100
Profilin#16	EVM0004262	profilin, putative	P:sequestering of actin monomers; F:actin monomer binding; C:cytoskeleton; C:cell cortex	90.152	132	13	0	33	164	1	132	7.21e-91	254	96.97
Profilin#16	EVM0021119	profilin, putative	P:sequestering of actin monomers; F:actin monomer binding; C:cytoskeleton; C:cell cortex	93.284	134	7	1	33	164	1	134	2.9e-89	251	94.78
Profilin#16	EVM0015886	profilin, putative	NOT EXPRESSED in APEX	87.121	132	17	0	33	164	1	132	4.37e-88	248	95.45
Profilin#16	EVM0003866	profilin, putative	P:sequestering of actin monomers; F:actin monomer binding; C:cytoskeleton; C:cell cortex	80.537	149	12	1	33	164	1	149	6.61e-87	245	85.23
Profilin#17	EVM0017269	profilin, putative	P:sequestering of actin monomers; F:actin monomer binding; C:cytoskeleton; C:cell cortex	96.907	97	3	0	36	132	1	97	2.17e-68	198	97.94
Profilin#17	EVM0004262	profilin, putative	P:sequestering of actin monomers; F:actin monomer binding; C:cytoskeleton; C:cell cortex	89.691	97	10	0	36	132	1	97	3.48e-64	187	94.85
Profilin#17	EVM0015886	profilin, putative	NOT EXPRESSED in APEX	87.629	97	12	0	36	132	1	97	3.55e-63	185	94.85
Profilin#17	EVM0021119	profilin, putative	P:sequestering of actin monomers; F:actin monomer binding; C:cytoskeleton; C:cell cortex	87.879	99	10	1	36	132	1	99	1.79e-59	176	90.91
Profilin#17	EVM0003866	profilin, putative	P:sequestering of actin monomers; F:actin monomer binding; C:cytoskeleton; C:cell cortex	73.684	114	13	1	36	132	1	114	7.41e-58	172	78.95
Profilin#18	EVM0017269	profilin, putative	P:sequestering of actin monomers; F:actin monomer binding; C:cytoskeleton; C:cell cortex	98.485	132	2	0	32	163	1	132	2.88e-97	271	99.24
Profilin#18	EVM0004262	profilin, putative	P:sequestering of actin monomers; F:actin monomer binding; C:cytoskeleton; C:cell cortex	88.636	132	15	0	32	163	1	132	5.06e-90	253	96.21
Profilin#18	EVM0021119	profilin, putative	P:sequestering of actin monomers; F:actin monomer binding; C:cytoskeleton; C:cell cortex	91.791	134	9	1	32	163	1	134	1.49e-88	249	94.03
Profilin#18	EVM0015886	profilin, putative	NOT EXPRESSED in APEX	85.606	132	19	0	32	163	1	132	2.68e-87	246	94.7
Profilin#18	EVM0003866	profilin, putative	P:sequestering of actin monomers; F:actin monomer binding; C:cytoskeleton; C:cell cortex	79.866	149	13	1	32	163	1	149	4e-86	244	84.56
Profilin#19	EVM0017269	profilin, putative	P:sequestering of actin monomers; F:actin monomer binding; C:cytoskeleton; C:cell cortex	96.992	133	3	1	36	168	1	132	7.14e-93	261	96.99
Profilin#19	EVM0004262	profilin, putative	P:sequestering of actin monomers; F:actin monomer binding; C:cytoskeleton; C:cell cortex	87.218	133	16	1	36	168	1	132	1.2e-85	243	93.98
Profilin#19	EVM0021119	profilin, putative	P:sequestering of actin monomers; F:actin monomer binding; C:cytoskeleton; C:cell cortex	90.37	135	10	2	36	168	1	134	3.25e-84	239	91.85
Profilin#19	EVM0015886	profilin, putative	NOT EXPRESSED in APEX	84.962	133	19	1	36	168	1	132	2.13e-83	237	92.48
Profilin#19	EVM0003866	profilin, putative	P:sequestering of actin monomers; F:actin monomer binding; C:cytoskeleton; C:cell cortex	78	150	15	2	36	168	1	149	9.96e-82	234	82.67
Profilin#20	EVM0017269	profilin, putative	P:sequestering of actin monomers; F:actin monomer binding; C:cytoskeleton; C:cell cortex	100	132	0	0	34	165	1	132	1.21e-98	277	100
Profilin#20	EVM0004262	profilin, putative	P:sequestering of actin monomers; F:actin monomer binding; C:cytoskeleton; C:cell cortex	90.152	132	13	0	34	165	1	132	1.88e-91	259	96.97
Profilin#20	EVM0021119	profilin, putative	P:sequestering of actin monomers; F:actin monomer binding; C:cytoskeleton; C:cell cortex	93.284	134	7	1	34	165	1	134	7.33e-90	255	94.78
Profilin#20	EVM0015886	profilin, putative	NOT EXPRESSED in APEX	87.121	132	17	0	34	165	1	132	1.68e-88	251	95.45
Profilin#20	EVM0003866	profilin, putative	P:sequestering of actin monomers; F:actin monomer binding; C:cytoskeleton; C:cell cortex	80.537	149	12	1	34	165	1	149	2.18e-87	249	85.23
Profilin#21	EVM0017269	profilin, putative	P:sequestering of actin monomers; F:actin monomer binding; C:cytoskeleton; C:cell cortex	98.485	132	2	0	25	156	1	132	1.24e-96	269	99.24
Profilin#21	EVM0004262	profilin, putative	P:sequestering of actin monomers; F:actin monomer binding; C:cytoskeleton; C:cell cortex	89.394	132	14	0	25	156	1	132	7.72e-90	252	96.21
Profilin#21	EVM0021119	profilin, putative	P:sequestering of actin monomers; F:actin monomer binding; C:cytoskeleton; C:cell cortex	91.791	134	9	1	25	156	1	134	4.55e-88	248	94.03
Profilin#21	EVM0015886	profilin, putative	NOT EXPRESSED in APEX	86.364	132	18	0	25	156	1	132	5.45e-87	245	94.7
Profilin#21	EVM0003866	profilin, putative	P:sequestering of actin monomers; F:actin monomer binding; C:cytoskeleton; C:cell cortex	79.866	149	13	1	25	156	1	149	1.14e-85	242	84.56
Profilin#22	EVM0017269	profilin, putative	P:sequestering of actin monomers; F:actin monomer binding; C:cytoskeleton; C:cell cortex	100	132	0	0	38	169	1	132	1.56e-98	276	100
Profilin#22	EVM0004262	profilin, putative	P:sequestering of actin monomers; F:actin monomer binding; C:cytoskeleton; C:cell cortex	90.152	132	13	0	38	169	1	132	2.3e-91	257	96.97
Profilin#22	EVM0021119	profilin, putative	P:sequestering of actin monomers; F:actin monomer binding; C:cytoskeleton; C:cell cortex	93.284	134	7	1	38	169	1	134	9.91e-90	253	94.78
Profilin#22	EVM0015886	profilin, putative	NOT EXPRESSED in APEX	87.121	132	17	0	38	169	1	132	1.82e-88	250	95.45
Profilin#22	EVM0003866	profilin, putative	P:sequestering of actin monomers; F:actin monomer binding; C:cytoskeleton; C:cell cortex	80.537	149	12	1	38	169	1	149	3.02e-87	248	85.23
ATPsynthase	EVM0016966	ATP synthase subunit beta, mitochondrial	P:ATP synthesis coupled proton transport; F:ATP binding; F:proton-transporting ATP synthase activity, rotational mechanism; F:proton-transporting ATPase activity, rotational mechanism; C:mitochondrial proton-transporting ATP synthase complex, catalytic sector F(1); C:chloroplast	91.459	562	35	4	1	557	1	554	0	989	92.17
ATPsynthase	EVM0027136	ATP synthase subunit beta, mitochondrial	P:mitochondrial ATP synthesis coupled proton transport; F:ATP binding; F:proton-transporting ATP synthase activity, rotational mechanism; F:proton-transporting ATPase activity, rotational mechanism; C:mitochondrial proton-transporting ATP synthase complex, catalytic sector F(1); C:chloroplast	99.388	327	2	0	133	459	1	327	0	663	100
ATPsynthase	EVM0027796	ATP synthase subunit beta, mitochondrial	P:ATP synthesis coupled proton transport; F:ATP binding; F:proton-transporting ATP synthase activity, rotational mechanism; F:proton-transporting ATPase activity, rotational mechanism; C:mitochondrial proton-transporting ATP synthase complex, catalytic sector F(1); C:chloroplast	88.71	310	4	2	114	416	1	286	0	540	89.68
ATPsynthase	EVM0006413	V-type proton ATPase subunit B 2 isoform X2	P:ATP metabolic process; P:proton transmembrane transport; F:ATP binding; F:hydrolase activity; C:proton-transporting V-type ATPase, V1 domain	28.535	396	248	11	122	494	55	438	7.23e-31	116	44.95
ATPsynthase	EVM0017279	V-type proton ATPase subunit B 2 isoform X2	P:ATP metabolic process; P:proton transmembrane transport; F:ATP binding; C:proton-transporting V-type ATPase, V1 domain	28.535	396	248	11	122	494	50	433	8.54e-31	116	44.95
ATPsynthase	EVM0022724	ATP synthase subunit alpha, mitochondrial	P:ATP synthesis coupled proton transport; F:ATP binding; F:ADP binding; F:proton-transporting ATP synthase activity, rotational mechanism; C:mitochondrion; C:proton-transporting ATP synthase complex, catalytic core F(1)	24.606	317	215	5	125	435	62	360	2.54e-21	87.8	43.85
Actin	EVM0009495	actin	F:ATP binding; C:cytoskeleton	98.408	377	6	0	1	377	1	377	0	775	99.73
Actin	EVM0022292	actin	F:ATP binding; C:cytoskeleton	97.347	377	10	0	1	377	1	377	0	771	99.47
Actin	EVM0010466	hypothetical protein	F:ATP binding; C:cytoskeleton	97.347	377	10	0	1	377	1	377	0	771	99.47
Actin	EVM0019011	actin	F:ATP binding; C:cytoplasm; C:cytoskeleton	97.082	377	11	0	1	377	1	377	0	770	99.73
Actin	EVM0023828	actin	F:ATP binding; C:cytoplasm; C:cytoskeleton	96.286	377	14	0	1	377	1	377	0	765	99.47
Actin	EVM0023828	actin	F:ATP binding; C:cytoplasm; C:cytoskeleton	96.286	377	14	0	1	377	1	377	0	765	99.47
Actin	EVM0021925	actin-101-like protein	F:ATP binding; C:cytoskeleton	96.021	377	15	0	1	377	1	377	0	763	99.47
Actin	EVM0021925	actin-101-like protein	F:ATP binding; C:cytoskeleton	96.021	377	15	0	1	377	1	377	0	763	99.47

## Sheet: S4 Network Cluster Coefficents
SUPPLEMENTARY TABLE S4 - Network Analysis Data
Cluster	Gene	Description - Highlighted genes found on raphides		Cluster	From	Description	To	Description	Weight
1	EVM0000440	cation/calcium exchanger 1		2	EVM0000499	calcium-dependent protein kinase 10-like	EVM0001644	calcium-dependent protein kinase SK5	0.990191
2	EVM0000499	calcium-dependent protein kinase 10-like		2	EVM0000499	calcium-dependent protein kinase 10-like	EVM0002976	L-ascorbate peroxidase, cytosolic	0.991058
2	EVM0019289	actin-related protein 4-like		2	EVM0000499	calcium-dependent protein kinase 10-like	EVM0003093	calcium permeable stress-gated cation channel 1-like isoform X1	0.992238
2	EVM0010056	vacuolar protein sorting-associated protein 52 A-like isoform X1		2	EVM0000499	calcium-dependent protein kinase 10-like	EVM0005639	malate dehydrogenase	0.990187
2	EVM0019634	novel plant SNARE 11-like isoform X2		2	EVM0000499	calcium-dependent protein kinase 10-like	EVM0006413	V-type proton ATPase subunit B 2 isoform X2	0.999203
2	EVM0003093	calcium permeable stress-gated cation channel 1-like isoform X1		2	EVM0000499	calcium-dependent protein kinase 10-like	EVM0008719	calmodulin-like protein 6a	0.998706
2	EVM0024466	calcium-transporting ATPase 3, endoplasmic reticulum-type isoform X1		2	EVM0000499	calcium-dependent protein kinase 10-like	EVM0014262	monodehydroascorbate reductase 2, peroxisomal	0.994787
2	EVM0000376	vacuolar-sorting receptor 1-like		2	EVM0000499	calcium-dependent protein kinase 10-like	EVM0016966	ATP synthase subunit beta, mitochondrial	0.991002
2	EVM0002976	L-ascorbate peroxidase, cytosolic		2	EVM0000499	calcium-dependent protein kinase 10-like	EVM0018777	probable tyrosine-protein phosphatase DSP4 isoform X2	0.999554
2	EVM0022882	Calcium-dependent protein kinase		2	EVM0000499	calcium-dependent protein kinase 10-like	EVM0019289	actin-related protein 4-like	0.996402
2	EVM0024775	vacuolar protein sorting-associated protein 41 homolog		2	EVM0000499	calcium-dependent protein kinase 10-like	EVM0022882	Calcium-dependent protein kinase	0.992791
2	EVM0006413	V-type proton ATPase subunit B 2 isoform X2		2	EVM0000499	calcium-dependent protein kinase 10-like	EVM0024866	probable calcium-binding protein CML21	0.997827
2	EVM0027366	probable calcium-transporting ATPase 8, plasma membrane-type		2	EVM0000499	calcium-dependent protein kinase 10-like	EVM0027366	probable calcium-transporting ATPase 8, plasma membrane-type	0.997677
2	EVM0026248	glycosylphosphatidylinositol anchor attachment 1 protein		2	EVM0000499	calcium-dependent protein kinase 10-like	EVM0027587	calcium-transporting ATPase 3, endoplasmic reticulum-type isoform X1	0.99272
2	EVM0005639	malate dehydrogenase		2	EVM0000499	calcium-dependent protein kinase 10-like	EVM0025801	vacuolar protein sorting-associated protein 26B	0.994399
2	EVM0024866	probable calcium-binding protein CML21		2	EVM0000499	calcium-dependent protein kinase 10-like	EVM0007456	Vacuolar protein sorting-associated protein 52 a	0.993467
2	EVM0011195	phosphatidylinositol 4-phosphate 5-kinase 1 isoform X1		2	EVM0000499	calcium-dependent protein kinase 10-like	EVM0024775	vacuolar protein sorting-associated protein 41 homolog	0.997041
2	EVM0008719	calmodulin-like protein 6a		2	EVM0000499	calcium-dependent protein kinase 10-like	EVM0000376	vacuolar-sorting receptor 1-like	0.995546
2	EVM0027587	calcium-transporting ATPase 3, endoplasmic reticulum-type isoform X1		2	EVM0000499	calcium-dependent protein kinase 10-like	EVM0011195	phosphatidylinositol 4-phosphate 5-kinase 1 isoform X1	0.999779
2	EVM0009461	glycosylphosphatidylinositol anchor attachment 1 protein		2	EVM0000499	calcium-dependent protein kinase 10-like	EVM0026248	glycosylphosphatidylinositol anchor attachment 1 protein	0.992096
2	EVM0014221	formin-like protein 1		2	EVM0000499	calcium-dependent protein kinase 10-like	EVM0009461	glycosylphosphatidylinositol anchor attachment 1 protein	0.996284
2	EVM0025801	vacuolar protein sorting-associated protein 26B		2	EVM0000499	calcium-dependent protein kinase 10-like	EVM0010387	vesicle transport v-SNARE 13 isoform X1	0.997698
2	EVM0010387	vesicle transport v-SNARE 13 isoform X1		2	EVM0000499	calcium-dependent protein kinase 10-like	EVM0014814	novel plant SNARE 11	0.997789
2	EVM0018777	probable tyrosine-protein phosphatase DSP4 isoform X2		2	EVM0000499	calcium-dependent protein kinase 10-like	EVM0019634	novel plant SNARE 11-like isoform X2	0.992896
2	EVM0007456	Vacuolar protein sorting-associated protein 52 a		2	EVM0002976	L-ascorbate peroxidase, cytosolic	EVM0003093	calcium permeable stress-gated cation channel 1-like isoform X1	0.999958
2	EVM0014814	novel plant SNARE 11		2	EVM0002976	L-ascorbate peroxidase, cytosolic	EVM0005639	malate dehydrogenase	0.996733
3	EVM0014262	monodehydroascorbate reductase 2, peroxisomal		2	EVM0002976	L-ascorbate peroxidase, cytosolic	EVM0006413	V-type proton ATPase subunit B 2 isoform X2	0.992542
3	EVM0018400	vacuolar protein sorting-associated protein 26B		2	EVM0002976	L-ascorbate peroxidase, cytosolic	EVM0013123	citrate synthase, glyoxysomal	0.991133
3	EVM0004356	probable calcium-binding protein CML18		2	EVM0002976	L-ascorbate peroxidase, cytosolic	EVM0014221	formin-like protein 1	0.999768
3	EVM0028239	phosphoglycolate phosphatase 1B, chloroplastic		2	EVM0002976	L-ascorbate peroxidase, cytosolic	EVM0016447	probable calcium-binding protein CML20	0.990095
3	EVM0016966	ATP synthase subunit beta, mitochondrial		2	EVM0002976	L-ascorbate peroxidase, cytosolic	EVM0016563	calcium permeable stress-gated cation channel 1-like isoform X1	0.990379
3	EVM0015145	vesicle transport v-SNARE 13-like		2	EVM0002976	L-ascorbate peroxidase, cytosolic	EVM0018777	probable tyrosine-protein phosphatase DSP4 isoform X2	0.992753
3	EVM0000585	calmodulin-binding protein 60 D-like isoform X1		2	EVM0002976	L-ascorbate peroxidase, cytosolic	EVM0019289	actin-related protein 4-like	0.990344
3	EVM0019011	actin		2	EVM0002976	L-ascorbate peroxidase, cytosolic	EVM0024466	calcium-transporting ATPase 3, endoplasmic reticulum-type isoform X1	0.999925
3	EVM0002478	Vesicle transport v-SNARE 13		2	EVM0002976	L-ascorbate peroxidase, cytosolic	EVM0024866	probable calcium-binding protein CML21	0.990412
3	EVM0014380	calcium-dependent mitochondrial ATP-magnesium/phosphate carrier protein 2-like isoform X1		2	EVM0002976	L-ascorbate peroxidase, cytosolic	EVM0027366	probable calcium-transporting ATPase 8, plasma membrane-type	0.992253
3	EVM0001436	Target SNARE coiled-coil domain		2	EVM0002976	L-ascorbate peroxidase, cytosolic	EVM0027587	calcium-transporting ATPase 3, endoplasmic reticulum-type isoform X1	0.997673
3	EVM0007807	probable calcium-binding protein CML18		2	EVM0002976	L-ascorbate peroxidase, cytosolic	EVM0025801	vacuolar protein sorting-associated protein 26B	0.999556
3	EVM0028537	probable L-ascorbate peroxidase 6, chloroplastic/mitochondrial isoform X3		2	EVM0002976	L-ascorbate peroxidase, cytosolic	EVM0026882	vacuolar protein sorting-associated protein 41 homolog	0.991284
3	EVM0017008	calcium load-activated calcium channel		2	EVM0002976	L-ascorbate peroxidase, cytosolic	EVM0017088	vacuolar protein sorting-associated protein 52 A isoform X1	0.994403
3	EVM0026252	novel plant SNARE 11-like		2	EVM0002976	L-ascorbate peroxidase, cytosolic	EVM0010056	vacuolar protein sorting-associated protein 52 A-like isoform X1	0.999636
3	EVM0001644	calcium-dependent protein kinase SK5		2	EVM0002976	L-ascorbate peroxidase, cytosolic	EVM0024775	vacuolar protein sorting-associated protein 41 homolog	0.998068
3	EVM0022767	calmodulin-binding protein 60 E-like isoform X1		2	EVM0002976	L-ascorbate peroxidase, cytosolic	EVM0000376	vacuolar-sorting receptor 1-like	0.991468
4	EVM0017645	aconitate hydratase, cytoplasmic		2	EVM0002976	L-ascorbate peroxidase, cytosolic	EVM0011195	phosphatidylinositol 4-phosphate 5-kinase 1 isoform X1	0.990181
4	EVM0015775	calcium-dependent protein kinase 28-like		2	EVM0002976	L-ascorbate peroxidase, cytosolic	EVM0009461	glycosylphosphatidylinositol anchor attachment 1 protein	0.996943
4	EVM0014514	monodehydroascorbate reductase 5, chlorplastic isoform X1		2	EVM0002976	L-ascorbate peroxidase, cytosolic	EVM0010387	vesicle transport v-SNARE 13 isoform X1	0.996161
4	EVM0004574	formin-like protein 8		2	EVM0002976	L-ascorbate peroxidase, cytosolic	EVM0014814	novel plant SNARE 11	0.993588
4	EVM0022184	vacuolar protein sorting-associated protein 22 homolog 1		2	EVM0002976	L-ascorbate peroxidase, cytosolic	EVM0019634	novel plant SNARE 11-like isoform X2	0.998338
4	EVM0009638	calcium-dependent phosphotriesterase superfamily protein		2	EVM0003093	calcium permeable stress-gated cation channel 1-like isoform X1	EVM0005639	malate dehydrogenase	0.996921
4	EVM0001050	glycine dehydrogenase (decarboxylating), mitochondrial		2	EVM0003093	calcium permeable stress-gated cation channel 1-like isoform X1	EVM0006413	V-type proton ATPase subunit B 2 isoform X2	0.993597
4	EVM0027796	ATP synthase subunit beta, mitochondrial		2	EVM0003093	calcium permeable stress-gated cation channel 1-like isoform X1	EVM0013123	citrate synthase, glyoxysomal	0.991683
4	EVM0007103	monodehydroascorbate reductase 5, chlorplastic isoform X2		2	EVM0003093	calcium permeable stress-gated cation channel 1-like isoform X1	EVM0014221	formin-like protein 1	0.999537
4	EVM0000630	ruBisCO large subunit-binding protein subunit beta, chloroplastic		2	EVM0003093	calcium permeable stress-gated cation channel 1-like isoform X1	EVM0018777	probable tyrosine-protein phosphatase DSP4 isoform X2	0.993766
4	EVM0018945	glutamine synthetase cytosolic isozyme 1-1		2	EVM0003093	calcium permeable stress-gated cation channel 1-like isoform X1	EVM0019289	actin-related protein 4-like	0.991256
5	EVM0025625	L-ascorbate oxidase-like		2	EVM0003093	calcium permeable stress-gated cation channel 1-like isoform X1	EVM0024466	calcium-transporting ATPase 3, endoplasmic reticulum-type isoform X1	0.9998
5	EVM0000768	calcium-transporting ATPase 4, endoplasmic reticulum-type		2	EVM0003093	calcium permeable stress-gated cation channel 1-like isoform X1	EVM0024866	probable calcium-binding protein CML21	0.991543
6	EVM0025292	mitochondrial proton/calcium exchanger protein		2	EVM0003093	calcium permeable stress-gated cation channel 1-like isoform X1	EVM0027366	probable calcium-transporting ATPase 8, plasma membrane-type	0.993138
6	EVM0014752	two pore calcium channel protein 1 isoform X1		2	EVM0003093	calcium permeable stress-gated cation channel 1-like isoform X1	EVM0027587	calcium-transporting ATPase 3, endoplasmic reticulum-type isoform X1	0.997955
6	EVM0012779	two pore calcium channel protein 1		2	EVM0003093	calcium permeable stress-gated cation channel 1-like isoform X1	EVM0025801	vacuolar protein sorting-associated protein 26B	0.999781
6	EVM0006760	two pore calcium channel protein 1		2	EVM0003093	calcium permeable stress-gated cation channel 1-like isoform X1	EVM0026882	vacuolar protein sorting-associated protein 41 homolog	0.991774
6	EVM0001097	two pore calcium channel protein 1 isoform X1		2	EVM0003093	calcium permeable stress-gated cation channel 1-like isoform X1	EVM0017088	vacuolar protein sorting-associated protein 52 A isoform X1	0.99352
7	EVM0007478	Syntaxin/t-SNARE family protein		2	EVM0003093	calcium permeable stress-gated cation channel 1-like isoform X1	EVM0010056	vacuolar protein sorting-associated protein 52 A-like isoform X1	0.999489
7	EVM0006688	phosphatidylinositol-glycan biosynthesis class X protein		2	EVM0003093	calcium permeable stress-gated cation channel 1-like isoform X1	EVM0024775	vacuolar protein sorting-associated protein 41 homolog	0.998552
7	EVM0000162	phosphatidylinositol-glycan biosynthesis class X protein		2	EVM0003093	calcium permeable stress-gated cation channel 1-like isoform X1	EVM0000376	vacuolar-sorting receptor 1-like	0.992389
7	EVM0018952	probable calcium-binding protein CML27		2	EVM0003093	calcium permeable stress-gated cation channel 1-like isoform X1	EVM0011195	phosphatidylinositol 4-phosphate 5-kinase 1 isoform X1	0.991389
7	EVM0001101	L-ascorbate oxidase homolog		2	EVM0003093	calcium permeable stress-gated cation channel 1-like isoform X1	EVM0009461	glycosylphosphatidylinositol anchor attachment 1 protein	0.997508
8	EVM0021561	calcium-dependent protein kinase 2-like		2	EVM0003093	calcium permeable stress-gated cation channel 1-like isoform X1	EVM0010387	vesicle transport v-SNARE 13 isoform X1	0.996802
8	EVM0018879	probable calcium-binding protein CML36		2	EVM0003093	calcium permeable stress-gated cation channel 1-like isoform X1	EVM0014814	novel plant SNARE 11	0.994396
8	EVM0013706	calmodulin-binding protein 25		2	EVM0003093	calcium permeable stress-gated cation channel 1-like isoform X1	EVM0019634	novel plant SNARE 11-like isoform X2	0.998491
8	EVM0007540	formin-like protein 8		2	EVM0005639	malate dehydrogenase	EVM0006413	V-type proton ATPase subunit B 2 isoform X2	0.994209
8	EVM0005614	calcium-binding protein PBP1-like		2	EVM0005639	malate dehydrogenase	EVM0013123	citrate synthase, glyoxysomal	0.998431
8	EVM0004708	Unknown		2	EVM0005639	malate dehydrogenase	EVM0014221	formin-like protein 1	0.996512
8	EVM0000923	vacuolar protein sorting-associated protein 2 homolog 3		2	EVM0005639	malate dehydrogenase	EVM0016579	formin-like protein 6	0.990283
8	EVM0004560	peroxisomal (S)-2-hydroxy-acid oxidase GLO4-like isoform X4		2	EVM0005639	malate dehydrogenase	EVM0024466	calcium-transporting ATPase 3, endoplasmic reticulum-type isoform X1	0.997071
8	EVM0017280	vacuolar protein sorting-associated protein 2 homolog 3		2	EVM0005639	malate dehydrogenase	EVM0024866	probable calcium-binding protein CML21	0.994455
8	EVM0001324	putative calcium-binding protein CML19		2	EVM0005639	malate dehydrogenase	EVM0027587	calcium-transporting ATPase 3, endoplasmic reticulum-type isoform X1	0.999776
8	EVM0023968	probable calcium-binding protein CML14		2	EVM0005639	malate dehydrogenase	EVM0025801	vacuolar protein sorting-associated protein 26B	0.997518
9	EVM0008876	bet1-like SNARE 1-1		2	EVM0005639	malate dehydrogenase	EVM0004017	vacuolar protein sorting-associated protein 2 homolog 2	0.994122
9	EVM0022811	monodehydroascorbate reductase		2	EVM0005639	malate dehydrogenase	EVM0014909	vacuolar fusion protein CCZ1 homolog	0.995766
9	EVM0018070	calmodulin-binding transcription activator 4-like		2	EVM0005639	malate dehydrogenase	EVM0026882	vacuolar protein sorting-associated protein 41 homolog	0.998583
9	EVM0015760	nucleobase-ascorbate transporter 6-like		2	EVM0005639	malate dehydrogenase	EVM0017088	vacuolar protein sorting-associated protein 52 A isoform X1	0.992928
9	EVM0004262	profilin, putative		2	EVM0005639	malate dehydrogenase	EVM0001698	vacuolar protein sorting-associated protein 32 homolog 2-like	0.992339
9	EVM0003714	actin-related protein 2/3 complex subunit 3		2	EVM0005639	malate dehydrogenase	EVM0007456	Vacuolar protein sorting-associated protein 52 a	0.995425
9	EVM0002810	Calcium-binding EF hand family protein		2	EVM0005639	malate dehydrogenase	EVM0010056	vacuolar protein sorting-associated protein 52 A-like isoform X1	0.994205
9	EVM0001450	bet1-like SNARE 1-1		2	EVM0005639	malate dehydrogenase	EVM0024775	vacuolar protein sorting-associated protein 41 homolog	0.99437
9	EVM0001473	calcium-dependent protein kinase 3		2	EVM0005639	malate dehydrogenase	EVM0000376	vacuolar-sorting receptor 1-like	0.99681
9	EVM0027075	bet1-like SNARE 1-1		2	EVM0005639	malate dehydrogenase	EVM0009461	glycosylphosphatidylinositol anchor attachment 1 protein	0.998543
10	EVM0022724	ATP synthase subunit alpha, mitochondrial		2	EVM0005639	malate dehydrogenase	EVM0010387	vesicle transport v-SNARE 13 isoform X1	0.991207
10	EVM0022292	actin		2	EVM0005639	malate dehydrogenase	EVM0019634	novel plant SNARE 11-like isoform X2	0.991492
10	EVM0021925	actin-101-like protein		2	EVM0006413	V-type proton ATPase subunit B 2 isoform X2	EVM0008719	calmodulin-like protein 6a	0.998326
10	EVM0007251	actin-related protein 2/3 complex subunit 2A		2	EVM0006413	V-type proton ATPase subunit B 2 isoform X2	EVM0013123	citrate synthase, glyoxysomal	0.994341
10	EVM0001929	catalase isozyme 1		2	EVM0006413	V-type proton ATPase subunit B 2 isoform X2	EVM0014221	formin-like protein 1	0.990042
10	EVM0001632	Monodehydroascorbate reductase		2	EVM0006413	V-type proton ATPase subunit B 2 isoform X2	EVM0018777	probable tyrosine-protein phosphatase DSP4 isoform X2	0.998121
11	EVM0007960	vacuolar protein sorting-associated protein 32 homolog 2		2	EVM0006413	V-type proton ATPase subunit B 2 isoform X2	EVM0019289	actin-related protein 4-like	0.993011
11	EVM0002538	calcium-dependent protein kinase 10-like		2	EVM0006413	V-type proton ATPase subunit B 2 isoform X2	EVM0022882	Calcium-dependent protein kinase	0.992537
12	EVM0008674	phosphatidylinositol N-acetylglucosaminyltransferase subunit C		2	EVM0006413	V-type proton ATPase subunit B 2 isoform X2	EVM0024466	calcium-transporting ATPase 3, endoplasmic reticulum-type isoform X1	0.991601
12	EVM0009376	vacuolar protein sorting-associated protein 32 homolog 1-like		2	EVM0006413	V-type proton ATPase subunit B 2 isoform X2	EVM0024866	probable calcium-binding protein CML21	0.999567
12	EVM0018519	Unknown		2	EVM0006413	V-type proton ATPase subunit B 2 isoform X2	EVM0027366	probable calcium-transporting ATPase 8, plasma membrane-type	0.995058
12	EVM0013126	calcium/calmodulin-regulated receptor-like kinase 2		2	EVM0006413	V-type proton ATPase subunit B 2 isoform X2	EVM0027587	calcium-transporting ATPase 3, endoplasmic reticulum-type isoform X1	0.99591
12	EVM0008325	probable calcium-binding protein CML48		2	EVM0006413	V-type proton ATPase subunit B 2 isoform X2	EVM0025801	vacuolar protein sorting-associated protein 26B	0.995733
12	EVM0006397	Calcium-dependent protein kinase		2	EVM0006413	V-type proton ATPase subunit B 2 isoform X2	EVM0014909	vacuolar fusion protein CCZ1 homolog	0.99317
12	EVM0008250	ras-related protein Rab7-like		2	EVM0006413	V-type proton ATPase subunit B 2 isoform X2	EVM0026882	vacuolar protein sorting-associated protein 41 homolog	0.993757
12	EVM0005901	Formin-like protein 20		2	EVM0006413	V-type proton ATPase subunit B 2 isoform X2	EVM0007456	Vacuolar protein sorting-associated protein 52 a	0.997125
12	EVM0017299	novel plant SNARE 13		2	EVM0006413	V-type proton ATPase subunit B 2 isoform X2	EVM0010056	vacuolar protein sorting-associated protein 52 A-like isoform X1	0.990214
12	EVM0002764	calmodulin-like protein 11		2	EVM0006413	V-type proton ATPase subunit B 2 isoform X2	EVM0024775	vacuolar protein sorting-associated protein 41 homolog	0.996835
12	EVM0017691	phosphatidylinositol N-acetylglucosaminyltransferase subunit C		2	EVM0006413	V-type proton ATPase subunit B 2 isoform X2	EVM0000376	vacuolar-sorting receptor 1-like	0.998512
13	EVM0003691	probable calcium-binding protein CML7		2	EVM0006413	V-type proton ATPase subunit B 2 isoform X2	EVM0011195	phosphatidylinositol 4-phosphate 5-kinase 1 isoform X1	0.998161
13	EVM0019009	calcium uniporter protein 6, mitochondrial-like		2	EVM0006413	V-type proton ATPase subunit B 2 isoform X2	EVM0026248	glycosylphosphatidylinositol anchor attachment 1 protein	0.993197
13	EVM0003153	actin-related protein 2/3 complex subunit 4 isoform X1		2	EVM0006413	V-type proton ATPase subunit B 2 isoform X2	EVM0009461	glycosylphosphatidylinositol anchor attachment 1 protein	0.998434
13	EVM0014493	ubiquitin-like protein ATG12 isoform X1		2	EVM0006413	V-type proton ATPase subunit B 2 isoform X2	EVM0010387	vesicle transport v-SNARE 13 isoform X1	0.99643
14	EVM0003866	profilin, putative		2	EVM0006413	V-type proton ATPase subunit B 2 isoform X2	EVM0014814	novel plant SNARE 11	0.995566
15	EVM0004105	probable L-ascorbate peroxidase 4, peroxisomal		2	EVM0006413	V-type proton ATPase subunit B 2 isoform X2	EVM0019634	novel plant SNARE 11-like isoform X2	0.992079
16	EVM0026882	vacuolar protein sorting-associated protein 41 homolog		2	EVM0008719	calmodulin-like protein 6a	EVM0014262	monodehydroascorbate reductase 2, peroxisomal	0.993123
16	EVM0021311	vacuolar protein sorting-associated protein 28 homolog 2		2	EVM0008719	calmodulin-like protein 6a	EVM0016966	ATP synthase subunit beta, mitochondrial	0.992284
16	EVM0014909	vacuolar fusion protein CCZ1 homolog		2	EVM0008719	calmodulin-like protein 6a	EVM0018777	probable tyrosine-protein phosphatase DSP4 isoform X2	0.996837
16	EVM0004017	vacuolar protein sorting-associated protein 2 homolog 2		2	EVM0008719	calmodulin-like protein 6a	EVM0019289	actin-related protein 4-like	0.991729
16	EVM0016579	formin-like protein 6		2	EVM0008719	calmodulin-like protein 6a	EVM0022882	Calcium-dependent protein kinase	0.997575
16	EVM0013261	actin-depolymerizing factor 5		2	EVM0008719	calmodulin-like protein 6a	EVM0024866	probable calcium-binding protein CML21	0.998069
16	EVM0020974	VPS35 endosomal protein sorting factor-like isoform X1		2	EVM0008719	calmodulin-like protein 6a	EVM0027366	probable calcium-transporting ATPase 8, plasma membrane-type	0.993392
16	EVM0013123	citrate synthase, glyoxysomal		2	EVM0008719	calmodulin-like protein 6a	EVM0007456	Vacuolar protein sorting-associated protein 52 a	0.994561
16	EVM0004848	Phosphatidylinositol 3-/4-kinase		2	EVM0008719	calmodulin-like protein 6a	EVM0024775	vacuolar protein sorting-associated protein 41 homolog	0.992149
16	EVM0004177	Formin-like protein		2	EVM0008719	calmodulin-like protein 6a	EVM0000376	vacuolar-sorting receptor 1-like	0.995464
16	EVM0001698	vacuolar protein sorting-associated protein 32 homolog 2-like		2	EVM0008719	calmodulin-like protein 6a	EVM0011195	phosphatidylinositol 4-phosphate 5-kinase 1 isoform X1	0.998058
17	EVM0016563	calcium permeable stress-gated cation channel 1-like isoform X1		2	EVM0008719	calmodulin-like protein 6a	EVM0026248	glycosylphosphatidylinositol anchor attachment 1 protein	0.99709
17	EVM0016447	probable calcium-binding protein CML20		2	EVM0008719	calmodulin-like protein 6a	EVM0009461	glycosylphosphatidylinositol anchor attachment 1 protein	0.993551
17	EVM0025536	actin-related protein 7		2	EVM0008719	calmodulin-like protein 6a	EVM0010387	vesicle transport v-SNARE 13 isoform X1	0.992958
17	EVM0010274	putative calcium-binding protein CML10		2	EVM0008719	calmodulin-like protein 6a	EVM0014814	novel plant SNARE 11	0.993335
17	EVM0025106	calcium-transporting ATPase 5, plasma membrane-type-like		2	EVM0014221	formin-like protein 1	EVM0016447	probable calcium-binding protein CML20	0.992865
17	EVM0009937	formin 14		2	EVM0014221	formin-like protein 1	EVM0016563	calcium permeable stress-gated cation channel 1-like isoform X1	0.993092
17	EVM0024698	calcium-dependent lipid-binding (CaLB domain) family protein		2	EVM0014221	formin-like protein 1	EVM0024466	calcium-transporting ATPase 3, endoplasmic reticulum-type isoform X1	0.999933
17	EVM0008570	calcium permeable stress-gated cation channel 1 isoform X1		2	EVM0014221	formin-like protein 1	EVM0027587	calcium-transporting ATPase 3, endoplasmic reticulum-type isoform X1	0.997114
17	EVM0024177	actin-related protein 7		2	EVM0014221	formin-like protein 1	EVM0025801	vacuolar protein sorting-associated protein 26B	0.998774
17	EVM0007329	formin-like protein 3 isoform X1		2	EVM0014221	formin-like protein 1	EVM0026882	vacuolar protein sorting-associated protein 41 homolog	0.990676
17	EVM0023333	Formin Homology 14		2	EVM0014221	formin-like protein 1	EVM0017088	vacuolar protein sorting-associated protein 52 A isoform X1	0.996402
17	EVM0007130	acetyl-coenzyme A synthetase, chloroplastic/glyoxysomal		2	EVM0014221	formin-like protein 1	EVM0010056	vacuolar protein sorting-associated protein 52 A-like isoform X1	0.999468
17	EVM0021404	alanine--glyoxylate aminotransferase 2 homolog 3, mitochondrial		2	EVM0014221	formin-like protein 1	EVM0024775	vacuolar protein sorting-associated protein 41 homolog	0.996501
17	EVM0002400	VPS35 endosomal protein-sorting factor-like isoform X2		2	EVM0014221	formin-like protein 1	EVM0009461	glycosylphosphatidylinositol anchor attachment 1 protein	0.995644
17	EVM0005180	calcium permeable stress-gated cation channel 1-like isoform X1		2	EVM0014221	formin-like protein 1	EVM0010387	vesicle transport v-SNARE 13 isoform X1	0.994095
17	EVM0018066	probable mediator of RNA polymerase II transcription subunit 37c		2	EVM0014221	formin-like protein 1	EVM0014814	novel plant SNARE 11	0.991025
17	EVM0016214	vacuolar protein sorting-associated protein 2 homolog 2		2	EVM0014221	formin-like protein 1	EVM0019634	novel plant SNARE 11-like isoform X2	0.997308
17	EVM0017088	vacuolar protein sorting-associated protein 52 A isoform X1		2	EVM0018777	probable tyrosine-protein phosphatase DSP4 isoform X2	EVM0019289	actin-related protein 4-like	0.998367
18	EVM0027136	ATP synthase subunit beta, mitochondrial		2	EVM0018777	probable tyrosine-protein phosphatase DSP4 isoform X2	EVM0024466	calcium-transporting ATPase 3, endoplasmic reticulum-type isoform X1	0.991347
18	EVM0005192	actin-depolymerizing factor 11 isoform X1		2	EVM0018777	probable tyrosine-protein phosphatase DSP4 isoform X2	EVM0024866	probable calcium-binding protein CML21	0.995927
19	EVM0006297	calcium-dependent protein kinase 1		2	EVM0018777	probable tyrosine-protein phosphatase DSP4 isoform X2	EVM0027366	probable calcium-transporting ATPase 8, plasma membrane-type	0.999236
20	EVM0012081	serine/threonine-protein kinase ATG1t		2	EVM0018777	probable tyrosine-protein phosphatase DSP4 isoform X2	EVM0027587	calcium-transporting ATPase 3, endoplasmic reticulum-type isoform X1	0.992391
20	EVM0006657	putative Actin cross-linking protein		2	EVM0018777	probable tyrosine-protein phosphatase DSP4 isoform X2	EVM0025801	vacuolar protein sorting-associated protein 26B	0.995411
21	EVM0008334	calmodulin		2	EVM0018777	probable tyrosine-protein phosphatase DSP4 isoform X2	EVM0018400	vacuolar protein sorting-associated protein 26B	0.993445
22	EVM0013188	vacuolar protein sorting-associated protein 25 isoform X2		2	EVM0018777	probable tyrosine-protein phosphatase DSP4 isoform X2	EVM0007456	Vacuolar protein sorting-associated protein 52 a	0.99063
22	EVM0009495	actin		2	EVM0018777	probable tyrosine-protein phosphatase DSP4 isoform X2	EVM0010056	vacuolar protein sorting-associated protein 52 A-like isoform X1	0.991976
23	EVM0010036	putative Calcium-dependent protein kinase 29		2	EVM0018777	probable tyrosine-protein phosphatase DSP4 isoform X2	EVM0024775	vacuolar protein sorting-associated protein 41 homolog	0.998266
24	EVM0023650	Ras-related protein Rab7		2	EVM0018777	probable tyrosine-protein phosphatase DSP4 isoform X2	EVM0000376	vacuolar-sorting receptor 1-like	0.993488
24	EVM0008856	ATG8-interacting protein 1 isoform X1		2	EVM0018777	probable tyrosine-protein phosphatase DSP4 isoform X2	EVM0011195	phosphatidylinositol 4-phosphate 5-kinase 1 isoform X1	0.999769
24	EVM0010466	hypothetical protein		2	EVM0018777	probable tyrosine-protein phosphatase DSP4 isoform X2	EVM0009461	glycosylphosphatidylinositol anchor attachment 1 protein	0.995787
25	EVM0012242	F-actin-capping protein subunit alpha		2	EVM0018777	probable tyrosine-protein phosphatase DSP4 isoform X2	EVM0010387	vesicle transport v-SNARE 13 isoform X1	0.999127
26	EVM0013048	voltage-dependent L-type calcium channel subunit		2	EVM0018777	probable tyrosine-protein phosphatase DSP4 isoform X2	EVM0014814	novel plant SNARE 11	0.999328
27	EVM0013315	probable calcium-binding protein CML7		2	EVM0018777	probable tyrosine-protein phosphatase DSP4 isoform X2	EVM0019634	novel plant SNARE 11-like isoform X2	0.995467
28	EVM0015075	calmodulin-like protein 3		2	EVM0019289	actin-related protein 4-like	EVM0027366	probable calcium-transporting ATPase 8, plasma membrane-type	0.999805
29	EVM0022690	probable serine/threonine protein kinase IRE4 isoform X1		2	EVM0019289	actin-related protein 4-like	EVM0028537	probable L-ascorbate peroxidase 6, chloroplastic/mitochondrial isoform X3	0.993766
29	EVM0021729	vacuolar protein sorting-associated protein 55 homolog		2	EVM0019289	actin-related protein 4-like	EVM0025801	vacuolar protein sorting-associated protein 26B	0.992318
29	EVM0015957	actin-depolymerizing factor		2	EVM0019289	actin-related protein 4-like	EVM0018400	vacuolar protein sorting-associated protein 26B	0.998238
30	EVM0000693	phosphatidylinositol 3-kinase, root isoform isoform X1		2	EVM0019289	actin-related protein 4-like	EVM0010056	vacuolar protein sorting-associated protein 52 A-like isoform X1	0.991065
30	EVM0015183	vacuolar protein sorting-associated protein 36		2	EVM0019289	actin-related protein 4-like	EVM0024775	vacuolar protein sorting-associated protein 41 homolog	0.996595
30	EVM0017067	actin-related protein 4-like		2	EVM0019289	actin-related protein 4-like	EVM0011195	phosphatidylinositol 4-phosphate 5-kinase 1 isoform X1	0.997752
31	EVM0017269	profilin, putative		2	EVM0019289	actin-related protein 4-like	EVM0009461	glycosylphosphatidylinositol anchor attachment 1 protein	0.99032
32	EVM0017279	V-type proton ATPase subunit B 2 isoform X2		2	EVM0019289	actin-related protein 4-like	EVM0010387	vesicle transport v-SNARE 13 isoform X1	0.998505
33	EVM0017427	calmodulin-like protein 7		2	EVM0019289	actin-related protein 4-like	EVM0014814	novel plant SNARE 11	0.999569
34	EVM0025587	Ras-related protein Rab7		2	EVM0019289	actin-related protein 4-like	EVM0019634	novel plant SNARE 11-like isoform X2	0.995831
34	EVM0019322	calmodulin-binding protein 60 C		2	EVM0022882	Calcium-dependent protein kinase	EVM0024866	probable calcium-binding protein CML21	0.993572
34	EVM0017945	calcium-dependent protein kinase 28-like		2	EVM0022882	Calcium-dependent protein kinase	EVM0022184	vacuolar protein sorting-associated protein 22 homolog 1	0.995719
35	EVM0018333	actin-related protein 6		2	EVM0022882	Calcium-dependent protein kinase	EVM0007456	Vacuolar protein sorting-associated protein 52 a	0.990717
36	EVM0018488	probable calcium-binding protein CML18		2	EVM0022882	Calcium-dependent protein kinase	EVM0000376	vacuolar-sorting receptor 1-like	0.990171
37	EVM0019657	calcium-dependent protein kinase 10-like		2	EVM0022882	Calcium-dependent protein kinase	EVM0011195	phosphatidylinositol 4-phosphate 5-kinase 1 isoform X1	0.991787
38	EVM0020246	calcium-dependent protein kinase 20-like		2	EVM0022882	Calcium-dependent protein kinase	EVM0026248	glycosylphosphatidylinositol anchor attachment 1 protein	0.99942
39	EVM0023072	calmodulin-binding protein 60 A-like isoform X1		2	EVM0024466	calcium-transporting ATPase 3, endoplasmic reticulum-type isoform X1	EVM0027366	probable calcium-transporting ATPase 8, plasma membrane-type	0.990668
40	EVM0023956	probable calcium-binding protein CML21		2	EVM0024466	calcium-transporting ATPase 3, endoplasmic reticulum-type isoform X1	EVM0027587	calcium-transporting ATPase 3, endoplasmic reticulum-type isoform X1	0.997764
41	EVM0013032	probable serine/threonine protein kinase IREH1 isoform X2		2	EVM0024466	calcium-transporting ATPase 3, endoplasmic reticulum-type isoform X1	EVM0025801	vacuolar protein sorting-associated protein 26B	0.999273
41	EVM0024608	cation/calcium exchanger 4-like		2	EVM0024466	calcium-transporting ATPase 3, endoplasmic reticulum-type isoform X1	EVM0026882	vacuolar protein sorting-associated protein 41 homolog	0.991672
42	EVM0024670	nucleobase-ascorbate transporter 1-like		2	EVM0024466	calcium-transporting ATPase 3, endoplasmic reticulum-type isoform X1	EVM0017088	vacuolar protein sorting-associated protein 52 A isoform X1	0.995591
43	EVM0011580	ESCRT-related protein CHMP1-like		2	EVM0024466	calcium-transporting ATPase 3, endoplasmic reticulum-type isoform X1	EVM0010056	vacuolar protein sorting-associated protein 52 A-like isoform X1	0.999459
43	EVM0027488	calcium uptake protein, mitochondrial isoform X1		2	EVM0024466	calcium-transporting ATPase 3, endoplasmic reticulum-type isoform X1	EVM0024775	vacuolar protein sorting-associated protein 41 homolog	0.997277
43	EVM0024834	L-ascorbate oxidase homolog		2	EVM0024466	calcium-transporting ATPase 3, endoplasmic reticulum-type isoform X1	EVM0000376	vacuolar-sorting receptor 1-like	0.991095
44	EVM0027586	two pore calcium channel protein 1A-like		2	EVM0024466	calcium-transporting ATPase 3, endoplasmic reticulum-type isoform X1	EVM0009461	glycosylphosphatidylinositol anchor attachment 1 protein	0.99662
45	EVM0028229	calmodulin-binding protein 60 C		2	EVM0024466	calcium-transporting ATPase 3, endoplasmic reticulum-type isoform X1	EVM0010387	vesicle transport v-SNARE 13 isoform X1	0.995033
46	EVM0026611	vacuolar protein sorting-associated protein 2 homolog 1		2	EVM0024466	calcium-transporting ATPase 3, endoplasmic reticulum-type isoform X1	EVM0014814	novel plant SNARE 11	0.992141
47	EVM0023083	vacuolar protein sorting-associated protein 29		2	EVM0024466	calcium-transporting ATPase 3, endoplasmic reticulum-type isoform X1	EVM0019634	novel plant SNARE 11-like isoform X2	0.997627
48	EVM0021355	vacuolar protein sorting-associated protein 36		2	EVM0024866	probable calcium-binding protein CML21	EVM0027366	probable calcium-transporting ATPase 8, plasma membrane-type	0.991723
49	EVM0016980	Vacuolar protein sorting-associated protein 13		2	EVM0024866	probable calcium-binding protein CML21	EVM0027587	calcium-transporting ATPase 3, endoplasmic reticulum-type isoform X1	0.995717
50	EVM0024428	vacuolar-sorting receptor 6-like		2	EVM0024866	probable calcium-binding protein CML21	EVM0025801	vacuolar protein sorting-associated protein 26B	0.994025
51	EVM0018917	Endosomal targeting bro1-like domain-containing protein		2	EVM0024866	probable calcium-binding protein CML21	EVM0014909	vacuolar fusion protein CCZ1 homolog	0.99573
52	EVM0014949	vesicle transport v-SNARE 13-like		2	EVM0024866	probable calcium-binding protein CML21	EVM0026882	vacuolar protein sorting-associated protein 41 homolog	0.995454
				2	EVM0024866	probable calcium-binding protein CML21	EVM0007456	Vacuolar protein sorting-associated protein 52 a	0.998817
				2	EVM0024866	probable calcium-binding protein CML21	EVM0024775	vacuolar protein sorting-associated protein 41 homolog	0.994491
				2	EVM0024866	probable calcium-binding protein CML21	EVM0000376	vacuolar-sorting receptor 1-like	0.999443
				2	EVM0024866	probable calcium-binding protein CML21	EVM0011195	phosphatidylinositol 4-phosphate 5-kinase 1 isoform X1	0.996225
				2	EVM0024866	probable calcium-binding protein CML21	EVM0026248	glycosylphosphatidylinositol anchor attachment 1 protein	0.994982
				2	EVM0024866	probable calcium-binding protein CML21	EVM0009461	glycosylphosphatidylinositol anchor attachment 1 protein	0.998027
				2	EVM0024866	probable calcium-binding protein CML21	EVM0010387	vesicle transport v-SNARE 13 isoform X1	0.993611
				2	EVM0024866	probable calcium-binding protein CML21	EVM0014814	novel plant SNARE 11	0.992368
				2	EVM0027366	probable calcium-transporting ATPase 8, plasma membrane-type	EVM0028537	probable L-ascorbate peroxidase 6, chloroplastic/mitochondrial isoform X3	0.991579
				2	EVM0027366	probable calcium-transporting ATPase 8, plasma membrane-type	EVM0025801	vacuolar protein sorting-associated protein 26B	0.99427
				2	EVM0027366	probable calcium-transporting ATPase 8, plasma membrane-type	EVM0018400	vacuolar protein sorting-associated protein 26B	0.997152
				2	EVM0027366	probable calcium-transporting ATPase 8, plasma membrane-type	EVM0010056	vacuolar protein sorting-associated protein 52 A-like isoform X1	0.992528
				2	EVM0027366	probable calcium-transporting ATPase 8, plasma membrane-type	EVM0024775	vacuolar protein sorting-associated protein 41 homolog	0.997865
				2	EVM0027366	probable calcium-transporting ATPase 8, plasma membrane-type	EVM0011195	phosphatidylinositol 4-phosphate 5-kinase 1 isoform X1	0.998611
				2	EVM0027366	probable calcium-transporting ATPase 8, plasma membrane-type	EVM0009461	glycosylphosphatidylinositol anchor attachment 1 protein	0.992849
				2	EVM0027366	probable calcium-transporting ATPase 8, plasma membrane-type	EVM0010387	vesicle transport v-SNARE 13 isoform X1	0.999295
				2	EVM0027366	probable calcium-transporting ATPase 8, plasma membrane-type	EVM0014814	novel plant SNARE 11	0.999936
				2	EVM0027366	probable calcium-transporting ATPase 8, plasma membrane-type	EVM0019634	novel plant SNARE 11-like isoform X2	0.996633
				2	EVM0027587	calcium-transporting ATPase 3, endoplasmic reticulum-type isoform X1	EVM0025801	vacuolar protein sorting-associated protein 26B	0.998637
				2	EVM0027587	calcium-transporting ATPase 3, endoplasmic reticulum-type isoform X1	EVM0004017	vacuolar protein sorting-associated protein 2 homolog 2	0.991611
				2	EVM0027587	calcium-transporting ATPase 3, endoplasmic reticulum-type isoform X1	EVM0014909	vacuolar fusion protein CCZ1 homolog	0.995084
				2	EVM0027587	calcium-transporting ATPase 3, endoplasmic reticulum-type isoform X1	EVM0026882	vacuolar protein sorting-associated protein 41 homolog	0.997923
				2	EVM0027587	calcium-transporting ATPase 3, endoplasmic reticulum-type isoform X1	EVM0017088	vacuolar protein sorting-associated protein 52 A isoform X1	0.991941
				2	EVM0027587	calcium-transporting ATPase 3, endoplasmic reticulum-type isoform X1	EVM0007456	Vacuolar protein sorting-associated protein 52 a	0.995702
				2	EVM0027587	calcium-transporting ATPase 3, endoplasmic reticulum-type isoform X1	EVM0010056	vacuolar protein sorting-associated protein 52 A-like isoform X1	0.995479
				2	EVM0027587	calcium-transporting ATPase 3, endoplasmic reticulum-type isoform X1	EVM0024775	vacuolar protein sorting-associated protein 41 homolog	0.996347
				2	EVM0027587	calcium-transporting ATPase 3, endoplasmic reticulum-type isoform X1	EVM0000376	vacuolar-sorting receptor 1-like	0.997388
				2	EVM0027587	calcium-transporting ATPase 3, endoplasmic reticulum-type isoform X1	EVM0011195	phosphatidylinositol 4-phosphate 5-kinase 1 isoform X1	0.990737
				2	EVM0027587	calcium-transporting ATPase 3, endoplasmic reticulum-type isoform X1	EVM0009461	glycosylphosphatidylinositol anchor attachment 1 protein	0.99939
				2	EVM0027587	calcium-transporting ATPase 3, endoplasmic reticulum-type isoform X1	EVM0010387	vesicle transport v-SNARE 13 isoform X1	0.993765
				2	EVM0027587	calcium-transporting ATPase 3, endoplasmic reticulum-type isoform X1	EVM0014814	novel plant SNARE 11	0.99074
				2	EVM0027587	calcium-transporting ATPase 3, endoplasmic reticulum-type isoform X1	EVM0019634	novel plant SNARE 11-like isoform X2	0.993639
				2	EVM0025801	vacuolar protein sorting-associated protein 26B	EVM0026882	vacuolar protein sorting-associated protein 41 homolog	0.993296
				2	EVM0025801	vacuolar protein sorting-associated protein 26B	EVM0017088	vacuolar protein sorting-associated protein 52 A isoform X1	0.991647
				2	EVM0025801	vacuolar protein sorting-associated protein 26B	EVM0007456	Vacuolar protein sorting-associated protein 52 a	0.991609
				2	EVM0025801	vacuolar protein sorting-associated protein 26B	EVM0010056	vacuolar protein sorting-associated protein 52 A-like isoform X1	0.998703
				2	EVM0025801	vacuolar protein sorting-associated protein 26B	EVM0024775	vacuolar protein sorting-associated protein 41 homolog	0.999129
				2	EVM0025801	vacuolar protein sorting-associated protein 26B	EVM0000376	vacuolar-sorting receptor 1-like	0.994577
				2	EVM0025801	vacuolar protein sorting-associated protein 26B	EVM0011195	phosphatidylinositol 4-phosphate 5-kinase 1 isoform X1	0.993473
				2	EVM0025801	vacuolar protein sorting-associated protein 26B	EVM0009461	glycosylphosphatidylinositol anchor attachment 1 protein	0.998693
				2	EVM0025801	vacuolar protein sorting-associated protein 26B	EVM0010387	vesicle transport v-SNARE 13 isoform X1	0.997577
				2	EVM0025801	vacuolar protein sorting-associated protein 26B	EVM0014814	novel plant SNARE 11	0.995409
				2	EVM0025801	vacuolar protein sorting-associated protein 26B	EVM0019634	novel plant SNARE 11-like isoform X2	0.998163
				2	EVM0007456	Vacuolar protein sorting-associated protein 52 a	EVM0024775	vacuolar protein sorting-associated protein 41 homolog	0.990327
				2	EVM0007456	Vacuolar protein sorting-associated protein 52 a	EVM0000376	vacuolar-sorting receptor 1-like	0.999649
				2	EVM0007456	Vacuolar protein sorting-associated protein 52 a	EVM0011195	phosphatidylinositol 4-phosphate 5-kinase 1 isoform X1	0.990851
				2	EVM0007456	Vacuolar protein sorting-associated protein 52 a	EVM0026248	glycosylphosphatidylinositol anchor attachment 1 protein	0.993736
				2	EVM0007456	Vacuolar protein sorting-associated protein 52 a	EVM0009461	glycosylphosphatidylinositol anchor attachment 1 protein	0.99691
				2	EVM0010056	vacuolar protein sorting-associated protein 52 A-like isoform X1	EVM0024775	vacuolar protein sorting-associated protein 41 homolog	0.997652
				2	EVM0010056	vacuolar protein sorting-associated protein 52 A-like isoform X1	EVM0009461	glycosylphosphatidylinositol anchor attachment 1 protein	0.994809
				2	EVM0010056	vacuolar protein sorting-associated protein 52 A-like isoform X1	EVM0010387	vesicle transport v-SNARE 13 isoform X1	0.996092
				2	EVM0010056	vacuolar protein sorting-associated protein 52 A-like isoform X1	EVM0014814	novel plant SNARE 11	0.993776
				2	EVM0010056	vacuolar protein sorting-associated protein 52 A-like isoform X1	EVM0019634	novel plant SNARE 11-like isoform X2	0.999047
				2	EVM0024775	vacuolar protein sorting-associated protein 41 homolog	EVM0000376	vacuolar-sorting receptor 1-like	0.993651
				2	EVM0024775	vacuolar protein sorting-associated protein 41 homolog	EVM0011195	phosphatidylinositol 4-phosphate 5-kinase 1 isoform X1	0.99684
				2	EVM0024775	vacuolar protein sorting-associated protein 41 homolog	EVM0009461	glycosylphosphatidylinositol anchor attachment 1 protein	0.997779
				2	EVM0024775	vacuolar protein sorting-associated protein 41 homolog	EVM0010387	vesicle transport v-SNARE 13 isoform X1	0.99961
				2	EVM0024775	vacuolar protein sorting-associated protein 41 homolog	EVM0014814	novel plant SNARE 11	0.998536
				2	EVM0024775	vacuolar protein sorting-associated protein 41 homolog	EVM0019634	novel plant SNARE 11-like isoform X2	0.998925
				2	EVM0000376	vacuolar-sorting receptor 1-like	EVM0011195	phosphatidylinositol 4-phosphate 5-kinase 1 isoform X1	0.993371
				2	EVM0000376	vacuolar-sorting receptor 1-like	EVM0026248	glycosylphosphatidylinositol anchor attachment 1 protein	0.992659
				2	EVM0000376	vacuolar-sorting receptor 1-like	EVM0009461	glycosylphosphatidylinositol anchor attachment 1 protein	0.998593
				2	EVM0000376	vacuolar-sorting receptor 1-like	EVM0010387	vesicle transport v-SNARE 13 isoform X1	0.991843
				2	EVM0011195	phosphatidylinositol 4-phosphate 5-kinase 1 isoform X1	EVM0026248	glycosylphosphatidylinositol anchor attachment 1 protein	0.990407
				2	EVM0011195	phosphatidylinositol 4-phosphate 5-kinase 1 isoform X1	EVM0009461	glycosylphosphatidylinositol anchor attachment 1 protein	0.994737
				2	EVM0011195	phosphatidylinositol 4-phosphate 5-kinase 1 isoform X1	EVM0010387	vesicle transport v-SNARE 13 isoform X1	0.998005
				2	EVM0011195	phosphatidylinositol 4-phosphate 5-kinase 1 isoform X1	EVM0014814	novel plant SNARE 11	0.998543
				2	EVM0011195	phosphatidylinositol 4-phosphate 5-kinase 1 isoform X1	EVM0019634	novel plant SNARE 11-like isoform X2	0.993197
				2	EVM0009461	glycosylphosphatidylinositol anchor attachment 1 protein	EVM0010387	vesicle transport v-SNARE 13 isoform X1	0.996089
				2	EVM0009461	glycosylphosphatidylinositol anchor attachment 1 protein	EVM0014814	novel plant SNARE 11	0.993935
				2	EVM0009461	glycosylphosphatidylinositol anchor attachment 1 protein	EVM0019634	novel plant SNARE 11-like isoform X2	0.994451
				2	EVM0010387	vesicle transport v-SNARE 13 isoform X1	EVM0014814	novel plant SNARE 11	0.999655
				2	EVM0010387	vesicle transport v-SNARE 13 isoform X1	EVM0019634	novel plant SNARE 11-like isoform X2	0.998564
				2	EVM0014814	novel plant SNARE 11	EVM0019634	novel plant SNARE 11-like isoform X2	0.997389
				3	EVM0000585	calmodulin-binding protein 60 D-like isoform X1	EVM0001436	Target SNARE coiled-coil domain	0.996919
				3	EVM0000585	calmodulin-binding protein 60 D-like isoform X1	EVM0026252	novel plant SNARE 11-like	0.996164
				3	EVM0001644	calcium-dependent protein kinase SK5	EVM0014262	monodehydroascorbate reductase 2, peroxisomal	0.998964
				3	EVM0001644	calcium-dependent protein kinase SK5	EVM0014380	calcium-dependent mitochondrial ATP-magnesium/phosphate carrier protein 2-like isoform X1	0.990282
				3	EVM0001644	calcium-dependent protein kinase SK5	EVM0016966	ATP synthase subunit beta, mitochondrial	0.999407
				3	EVM0001644	calcium-dependent protein kinase SK5	EVM0017008	calcium load-activated calcium channel	0.995249
				3	EVM0001644	calcium-dependent protein kinase SK5	EVM0018777	probable tyrosine-protein phosphatase DSP4 isoform X2	0.990657
				3	EVM0001644	calcium-dependent protein kinase SK5	EVM0019289	actin-related protein 4-like	0.99262
				3	EVM0001644	calcium-dependent protein kinase SK5	EVM0027366	probable calcium-transporting ATPase 8, plasma membrane-type	0.991514
				3	EVM0001644	calcium-dependent protein kinase SK5	EVM0028537	probable L-ascorbate peroxidase 6, chloroplastic/mitochondrial isoform X3	0.996424
				3	EVM0001644	calcium-dependent protein kinase SK5	EVM0011195	phosphatidylinositol 4-phosphate 5-kinase 1 isoform X1	0.992477
				3	EVM0001644	calcium-dependent protein kinase SK5	EVM0014814	novel plant SNARE 11	0.990064
				3	EVM0004356	probable calcium-binding protein CML18	EVM0007807	probable calcium-binding protein CML18	0.997994
				3	EVM0004356	probable calcium-binding protein CML18	EVM0028239	phosphoglycolate phosphatase 1B, chloroplastic	0.998337
				3	EVM0004356	probable calcium-binding protein CML18	EVM0015145	vesicle transport v-SNARE 13-like	0.995542
				3	EVM0004356	probable calcium-binding protein CML18	EVM0002478	Vesicle transport v-SNARE 13	0.990388
				3	EVM0007807	probable calcium-binding protein CML18	EVM0028239	phosphoglycolate phosphatase 1B, chloroplastic	0.996718
				3	EVM0007807	probable calcium-binding protein CML18	EVM0015145	vesicle transport v-SNARE 13-like	0.993764
				3	EVM0014262	monodehydroascorbate reductase 2, peroxisomal	EVM0014380	calcium-dependent mitochondrial ATP-magnesium/phosphate carrier protein 2-like isoform X1	0.993328
				3	EVM0014262	monodehydroascorbate reductase 2, peroxisomal	EVM0016966	ATP synthase subunit beta, mitochondrial	0.998074
				3	EVM0014262	monodehydroascorbate reductase 2, peroxisomal	EVM0017008	calcium load-activated calcium channel	0.993672
				3	EVM0014262	monodehydroascorbate reductase 2, peroxisomal	EVM0018777	probable tyrosine-protein phosphatase DSP4 isoform X2	0.995611
				3	EVM0014262	monodehydroascorbate reductase 2, peroxisomal	EVM0019289	actin-related protein 4-like	0.997039
				3	EVM0014262	monodehydroascorbate reductase 2, peroxisomal	EVM0027366	probable calcium-transporting ATPase 8, plasma membrane-type	0.996402
				3	EVM0014262	monodehydroascorbate reductase 2, peroxisomal	EVM0028537	probable L-ascorbate peroxidase 6, chloroplastic/mitochondrial isoform X3	0.996584
				3	EVM0014262	monodehydroascorbate reductase 2, peroxisomal	EVM0018400	vacuolar protein sorting-associated protein 26B	0.993451
				3	EVM0014262	monodehydroascorbate reductase 2, peroxisomal	EVM0011195	phosphatidylinositol 4-phosphate 5-kinase 1 isoform X1	0.996588
				3	EVM0014262	monodehydroascorbate reductase 2, peroxisomal	EVM0010387	vesicle transport v-SNARE 13 isoform X1	0.99278
				3	EVM0014262	monodehydroascorbate reductase 2, peroxisomal	EVM0014814	novel plant SNARE 11	0.995438
				3	EVM0014380	calcium-dependent mitochondrial ATP-magnesium/phosphate carrier protein 2-like isoform X1	EVM0017008	calcium load-activated calcium channel	0.994791
				3	EVM0014380	calcium-dependent mitochondrial ATP-magnesium/phosphate carrier protein 2-like isoform X1	EVM0019289	actin-related protein 4-like	0.99575
				3	EVM0014380	calcium-dependent mitochondrial ATP-magnesium/phosphate carrier protein 2-like isoform X1	EVM0022767	calmodulin-binding protein 60 E-like isoform X1	0.990573
				3	EVM0014380	calcium-dependent mitochondrial ATP-magnesium/phosphate carrier protein 2-like isoform X1	EVM0027366	probable calcium-transporting ATPase 8, plasma membrane-type	0.993779
				3	EVM0014380	calcium-dependent mitochondrial ATP-magnesium/phosphate carrier protein 2-like isoform X1	EVM0028537	probable L-ascorbate peroxidase 6, chloroplastic/mitochondrial isoform X3	0.997638
				3	EVM0014380	calcium-dependent mitochondrial ATP-magnesium/phosphate carrier protein 2-like isoform X1	EVM0018400	vacuolar protein sorting-associated protein 26B	0.998824
				3	EVM0014380	calcium-dependent mitochondrial ATP-magnesium/phosphate carrier protein 2-like isoform X1	EVM0010387	vesicle transport v-SNARE 13 isoform X1	0.99024
				3	EVM0014380	calcium-dependent mitochondrial ATP-magnesium/phosphate carrier protein 2-like isoform X1	EVM0014814	novel plant SNARE 11	0.992913
				3	EVM0014380	calcium-dependent mitochondrial ATP-magnesium/phosphate carrier protein 2-like isoform X1	EVM0015145	vesicle transport v-SNARE 13-like	0.991472
				3	EVM0014380	calcium-dependent mitochondrial ATP-magnesium/phosphate carrier protein 2-like isoform X1	EVM0002478	Vesicle transport v-SNARE 13	0.990555
				3	EVM0016966	ATP synthase subunit beta, mitochondrial	EVM0017008	calcium load-activated calcium channel	0.991472
				3	EVM0016966	ATP synthase subunit beta, mitochondrial	EVM0018777	probable tyrosine-protein phosphatase DSP4 isoform X2	0.990443
				3	EVM0016966	ATP synthase subunit beta, mitochondrial	EVM0019289	actin-related protein 4-like	0.990592
				3	EVM0016966	ATP synthase subunit beta, mitochondrial	EVM0022882	Calcium-dependent protein kinase	0.99127
				3	EVM0016966	ATP synthase subunit beta, mitochondrial	EVM0028537	probable L-ascorbate peroxidase 6, chloroplastic/mitochondrial isoform X3	0.992947
				3	EVM0016966	ATP synthase subunit beta, mitochondrial	EVM0011195	phosphatidylinositol 4-phosphate 5-kinase 1 isoform X1	0.992748
				3	EVM0017008	calcium load-activated calcium channel	EVM0019011	actin	0.992117
				3	EVM0017008	calcium load-activated calcium channel	EVM0022767	calmodulin-binding protein 60 E-like isoform X1	0.997385
				3	EVM0017008	calcium load-activated calcium channel	EVM0028537	probable L-ascorbate peroxidase 6, chloroplastic/mitochondrial isoform X3	0.999137
				3	EVM0019011	actin	EVM0022767	calmodulin-binding protein 60 E-like isoform X1	0.994825
				3	EVM0019011	actin	EVM0026252	novel plant SNARE 11-like	0.992352
				3	EVM0022767	calmodulin-binding protein 60 E-like isoform X1	EVM0028537	probable L-ascorbate peroxidase 6, chloroplastic/mitochondrial isoform X3	0.99453
				3	EVM0022767	calmodulin-binding protein 60 E-like isoform X1	EVM0026252	novel plant SNARE 11-like	0.992742
				3	EVM0028239	phosphoglycolate phosphatase 1B, chloroplastic	EVM0015145	vesicle transport v-SNARE 13-like	0.999311
				3	EVM0028239	phosphoglycolate phosphatase 1B, chloroplastic	EVM0002478	Vesicle transport v-SNARE 13	0.996101
				3	EVM0028537	probable L-ascorbate peroxidase 6, chloroplastic/mitochondrial isoform X3	EVM0018400	vacuolar protein sorting-associated protein 26B	0.994718
				3	EVM0028537	probable L-ascorbate peroxidase 6, chloroplastic/mitochondrial isoform X3	EVM0014814	novel plant SNARE 11	0.990126
				3	EVM0018400	vacuolar protein sorting-associated protein 26B	EVM0024775	vacuolar protein sorting-associated protein 41 homolog	0.992898
				3	EVM0018400	vacuolar protein sorting-associated protein 26B	EVM0011195	phosphatidylinositol 4-phosphate 5-kinase 1 isoform X1	0.992024
				3	EVM0018400	vacuolar protein sorting-associated protein 26B	EVM0010387	vesicle transport v-SNARE 13 isoform X1	0.995371
				3	EVM0018400	vacuolar protein sorting-associated protein 26B	EVM0014814	novel plant SNARE 11	0.996808
				3	EVM0018400	vacuolar protein sorting-associated protein 26B	EVM0015145	vesicle transport v-SNARE 13-like	0.99021
				3	EVM0018400	vacuolar protein sorting-associated protein 26B	EVM0002478	Vesicle transport v-SNARE 13	0.992083
				3	EVM0018400	vacuolar protein sorting-associated protein 26B	EVM0019634	novel plant SNARE 11-like isoform X2	0.99474
				3	EVM0001436	Target SNARE coiled-coil domain	EVM0026252	novel plant SNARE 11-like	0.999046
				3	EVM0015145	vesicle transport v-SNARE 13-like	EVM0002478	Vesicle transport v-SNARE 13	0.998332
				4	EVM0000630	ruBisCO large subunit-binding protein subunit beta, chloroplastic	EVM0001050	glycine dehydrogenase (decarboxylating), mitochondrial	0.995272
				4	EVM0000630	ruBisCO large subunit-binding protein subunit beta, chloroplastic	EVM0004574	formin-like protein 8	0.996383
				4	EVM0000630	ruBisCO large subunit-binding protein subunit beta, chloroplastic	EVM0014514	monodehydroascorbate reductase 5, chlorplastic isoform X1	0.996582
				4	EVM0000630	ruBisCO large subunit-binding protein subunit beta, chloroplastic	EVM0016966	ATP synthase subunit beta, mitochondrial	0.992721
				4	EVM0000630	ruBisCO large subunit-binding protein subunit beta, chloroplastic	EVM0017645	aconitate hydratase, cytoplasmic	0.995534
				4	EVM0000630	ruBisCO large subunit-binding protein subunit beta, chloroplastic	EVM0027796	ATP synthase subunit beta, mitochondrial	0.997609
				4	EVM0000630	ruBisCO large subunit-binding protein subunit beta, chloroplastic	EVM0022184	vacuolar protein sorting-associated protein 22 homolog 1	0.990506
				4	EVM0001050	glycine dehydrogenase (decarboxylating), mitochondrial	EVM0004574	formin-like protein 8	0.994334
				4	EVM0001050	glycine dehydrogenase (decarboxylating), mitochondrial	EVM0014514	monodehydroascorbate reductase 5, chlorplastic isoform X1	0.997457
				4	EVM0001050	glycine dehydrogenase (decarboxylating), mitochondrial	EVM0017645	aconitate hydratase, cytoplasmic	0.999848
				4	EVM0001050	glycine dehydrogenase (decarboxylating), mitochondrial	EVM0027796	ATP synthase subunit beta, mitochondrial	0.999072
				4	EVM0001050	glycine dehydrogenase (decarboxylating), mitochondrial	EVM0022184	vacuolar protein sorting-associated protein 22 homolog 1	0.997517
				4	EVM0004574	formin-like protein 8	EVM0007103	monodehydroascorbate reductase 5, chlorplastic isoform X2	0.997355
				4	EVM0004574	formin-like protein 8	EVM0014514	monodehydroascorbate reductase 5, chlorplastic isoform X1	0.999323
				4	EVM0004574	formin-like protein 8	EVM0017645	aconitate hydratase, cytoplasmic	0.995837
				4	EVM0004574	formin-like protein 8	EVM0027796	ATP synthase subunit beta, mitochondrial	0.997915
				4	EVM0007103	monodehydroascorbate reductase 5, chlorplastic isoform X2	EVM0009638	calcium-dependent phosphotriesterase superfamily protein	0.996781
				4	EVM0007103	monodehydroascorbate reductase 5, chlorplastic isoform X2	EVM0014514	monodehydroascorbate reductase 5, chlorplastic isoform X1	0.994992
				4	EVM0007103	monodehydroascorbate reductase 5, chlorplastic isoform X2	EVM0027796	ATP synthase subunit beta, mitochondrial	0.991215
				4	EVM0009638	calcium-dependent phosphotriesterase superfamily protein	EVM0015775	calcium-dependent protein kinase 28-like	0.990705
				4	EVM0014514	monodehydroascorbate reductase 5, chlorplastic isoform X1	EVM0017645	aconitate hydratase, cytoplasmic	0.998475
				4	EVM0014514	monodehydroascorbate reductase 5, chlorplastic isoform X1	EVM0027796	ATP synthase subunit beta, mitochondrial	0.999459
				4	EVM0014514	monodehydroascorbate reductase 5, chlorplastic isoform X1	EVM0022184	vacuolar protein sorting-associated protein 22 homolog 1	0.990113
				4	EVM0015775	calcium-dependent protein kinase 28-like	EVM0018945	glutamine synthetase cytosolic isozyme 1-1	0.994144
				4	EVM0017645	aconitate hydratase, cytoplasmic	EVM0027796	ATP synthase subunit beta, mitochondrial	0.999519
				4	EVM0017645	aconitate hydratase, cytoplasmic	EVM0022184	vacuolar protein sorting-associated protein 22 homolog 1	0.996145
				4	EVM0027796	ATP synthase subunit beta, mitochondrial	EVM0022184	vacuolar protein sorting-associated protein 22 homolog 1	0.994008
				4	EVM0022184	vacuolar protein sorting-associated protein 22 homolog 1	EVM0026248	glycosylphosphatidylinositol anchor attachment 1 protein	0.995011
				5	EVM0000768	calcium-transporting ATPase 4, endoplasmic reticulum-type	EVM0025625	L-ascorbate oxidase-like	0.997235
				6	EVM0001097	two pore calcium channel protein 1 isoform X1	EVM0006760	two pore calcium channel protein 1	0.991813
				6	EVM0001097	two pore calcium channel protein 1 isoform X1	EVM0012779	two pore calcium channel protein 1	0.99108
				6	EVM0001097	two pore calcium channel protein 1 isoform X1	EVM0014752	two pore calcium channel protein 1 isoform X1	0.999967
				6	EVM0001097	two pore calcium channel protein 1 isoform X1	EVM0025292	mitochondrial proton/calcium exchanger protein	0.99046
				6	EVM0006760	two pore calcium channel protein 1	EVM0012779	two pore calcium channel protein 1	0.998698
				6	EVM0006760	two pore calcium channel protein 1	EVM0014752	two pore calcium channel protein 1 isoform X1	0.991423
				6	EVM0006760	two pore calcium channel protein 1	EVM0025292	mitochondrial proton/calcium exchanger protein	0.999823
				6	EVM0012779	two pore calcium channel protein 1	EVM0014752	two pore calcium channel protein 1 isoform X1	0.990318
				6	EVM0012779	two pore calcium channel protein 1	EVM0025292	mitochondrial proton/calcium exchanger protein	0.997647
				6	EVM0014752	two pore calcium channel protein 1 isoform X1	EVM0025292	mitochondrial proton/calcium exchanger protein	0.990169
				7	EVM0001101	L-ascorbate oxidase homolog	EVM0018952	probable calcium-binding protein CML27	0.990685
				7	EVM0001101	L-ascorbate oxidase homolog	EVM0000162	phosphatidylinositol-glycan biosynthesis class X protein	0.99176
				7	EVM0018952	probable calcium-binding protein CML27	EVM0000162	phosphatidylinositol-glycan biosynthesis class X protein	0.998834
				7	EVM0000162	phosphatidylinositol-glycan biosynthesis class X protein	EVM0006688	phosphatidylinositol-glycan biosynthesis class X protein	0.992812
				7	EVM0000162	phosphatidylinositol-glycan biosynthesis class X protein	EVM0007478	Syntaxin/t-SNARE family protein	0.992685
				8	EVM0001324	putative calcium-binding protein CML19	EVM0004708		0.993317
				8	EVM0001324	putative calcium-binding protein CML19	EVM0021561	calcium-dependent protein kinase 2-like	0.998049
				8	EVM0004560	peroxisomal (S)-2-hydroxy-acid oxidase GLO4-like isoform X4	EVM0005614	calcium-binding protein PBP1-like	0.998457
				8	EVM0004560	peroxisomal (S)-2-hydroxy-acid oxidase GLO4-like isoform X4	EVM0018879	probable calcium-binding protein CML36	0.992849
				8	EVM0004708		EVM0018879	probable calcium-binding protein CML36	0.991797
				8	EVM0005614	calcium-binding protein PBP1-like	EVM0023968	probable calcium-binding protein CML14	0.99374
				8	EVM0007540	formin-like protein 8	EVM0018879	probable calcium-binding protein CML36	0.990866
				8	EVM0007540	formin-like protein 8	EVM0017280	vacuolar protein sorting-associated protein 2 homolog 3	0.994366
				8	EVM0007540	formin-like protein 8	EVM0000923	vacuolar protein sorting-associated protein 2 homolog 3	0.991473
				8	EVM0013706	calmodulin-binding protein 25	EVM0017280	vacuolar protein sorting-associated protein 2 homolog 3	0.991205
				8	EVM0013706	calmodulin-binding protein 25	EVM0000923	vacuolar protein sorting-associated protein 2 homolog 3	0.999197
				8	EVM0017280	vacuolar protein sorting-associated protein 2 homolog 3	EVM0000923	vacuolar protein sorting-associated protein 2 homolog 3	0.99571
				9	EVM0001473	calcium-dependent protein kinase 3	EVM0002810	Calcium-binding EF hand family protein	0.995325
				9	EVM0001473	calcium-dependent protein kinase 3	EVM0003714	actin-related protein 2/3 complex subunit 3	0.990491
				9	EVM0001473	calcium-dependent protein kinase 3	EVM0015760	nucleobase-ascorbate transporter 6-like	0.990328
				9	EVM0001473	calcium-dependent protein kinase 3	EVM0022811	monodehydroascorbate reductase	0.995652
				9	EVM0002810	Calcium-binding EF hand family protein	EVM0003714	actin-related protein 2/3 complex subunit 3	0.997527
				9	EVM0002810	Calcium-binding EF hand family protein	EVM0018070	calmodulin-binding transcription activator 4-like	0.996154
				9	EVM0003714	actin-related protein 2/3 complex subunit 3	EVM0018070	calmodulin-binding transcription activator 4-like	0.99621
				9	EVM0004262	profilin, putative	EVM0015760	nucleobase-ascorbate transporter 6-like	0.993983
				9	EVM0004262	profilin, putative	EVM0022811	monodehydroascorbate reductase	0.998548
				9	EVM0004262	profilin, putative	EVM0027075	bet1-like SNARE 1-1	0.991948
				9	EVM0004262	profilin, putative	EVM0001450	bet1-like SNARE 1-1	0.996384
				9	EVM0015760	nucleobase-ascorbate transporter 6-like	EVM0022811	monodehydroascorbate reductase	0.995013
				9	EVM0015760	nucleobase-ascorbate transporter 6-like	EVM0001450	bet1-like SNARE 1-1	0.999134
				9	EVM0022811	monodehydroascorbate reductase	EVM0001450	bet1-like SNARE 1-1	0.99532
				9	EVM0008876	bet1-like SNARE 1-1	EVM0027075	bet1-like SNARE 1-1	0.99659
				10	EVM0001632	Monodehydroascorbate reductase	EVM0001929	catalase isozyme 1	0.993152
				10	EVM0001632	Monodehydroascorbate reductase	EVM0007251	actin-related protein 2/3 complex subunit 2A	0.996455
				10	EVM0001632	Monodehydroascorbate reductase	EVM0021925	actin-101-like protein	0.99599
				10	EVM0001632	Monodehydroascorbate reductase	EVM0022292	actin	0.998595
				10	EVM0001632	Monodehydroascorbate reductase	EVM0022724	ATP synthase subunit alpha, mitochondrial	0.995448
				10	EVM0001929	catalase isozyme 1	EVM0021925	actin-101-like protein	0.990164
				10	EVM0001929	catalase isozyme 1	EVM0022292	actin	0.997685
				10	EVM0001929	catalase isozyme 1	EVM0022724	ATP synthase subunit alpha, mitochondrial	0.999741
				10	EVM0001929	catalase isozyme 1	EVM0020974	VPS35 endosomal protein sorting factor-like isoform X1	0.992238
				10	EVM0007251	actin-related protein 2/3 complex subunit 2A	EVM0022292	actin	0.991118
				10	EVM0021925	actin-101-like protein	EVM0022292	actin	0.996382
				10	EVM0021925	actin-101-like protein	EVM0022724	ATP synthase subunit alpha, mitochondrial	0.992832
				10	EVM0021925	actin-101-like protein	EVM0022882	Calcium-dependent protein kinase	0.994589
				10	EVM0021925	actin-101-like protein	EVM0022184	vacuolar protein sorting-associated protein 22 homolog 1	0.994163
				10	EVM0021925	actin-101-like protein	EVM0007456	Vacuolar protein sorting-associated protein 52 a	0.99133
				10	EVM0021925	actin-101-like protein	EVM0026248	glycosylphosphatidylinositol anchor attachment 1 protein	0.997193
				10	EVM0022292	actin	EVM0022724	ATP synthase subunit alpha, mitochondrial	0.998972
				11	EVM0002538	calcium-dependent protein kinase 10-like	EVM0007960	vacuolar protein sorting-associated protein 32 homolog 2	0.993868
				12	EVM0002764	calmodulin-like protein 11	EVM0005901	Formin-like protein 20	0.993301
				12	EVM0002764	calmodulin-like protein 11	EVM0006397	Calcium-dependent protein kinase	0.999539
				12	EVM0002764	calmodulin-like protein 11	EVM0009376	vacuolar protein sorting-associated protein 32 homolog 1-like	0.997199
				12	EVM0002764	calmodulin-like protein 11	EVM0017299	novel plant SNARE 13	0.998726
				12	EVM0005901	Formin-like protein 20	EVM0008325	probable calcium-binding protein CML48	0.991943
				12	EVM0005901	Formin-like protein 20	EVM0013126	calcium/calmodulin-regulated receptor-like kinase 2	0.992068
				12	EVM0005901	Formin-like protein 20	EVM0009376	vacuolar protein sorting-associated protein 32 homolog 1-like	0.992573
				12	EVM0005901	Formin-like protein 20	EVM0008674	phosphatidylinositol N-acetylglucosaminyltransferase subunit C	0.995508
				12	EVM0005901	Formin-like protein 20	EVM0017299	novel plant SNARE 13	0.990112
				12	EVM0005901	Formin-like protein 20	EVM0008250	ras-related protein Rab7-like	0.991598
				12	EVM0006397	Calcium-dependent protein kinase	EVM0009376	vacuolar protein sorting-associated protein 32 homolog 1-like	0.995157
				12	EVM0006397	Calcium-dependent protein kinase	EVM0017299	novel plant SNARE 13	0.997969
				12	EVM0008325	probable calcium-binding protein CML48	EVM0013126	calcium/calmodulin-regulated receptor-like kinase 2	0.999993
				12	EVM0008325	probable calcium-binding protein CML48	EVM0009376	vacuolar protein sorting-associated protein 32 homolog 1-like	0.995947
				12	EVM0008325	probable calcium-binding protein CML48	EVM0017299	novel plant SNARE 13	0.991216
				12	EVM0008325	probable calcium-binding protein CML48	EVM0008250	ras-related protein Rab7-like	0.9947
				12	EVM0013126	calcium/calmodulin-regulated receptor-like kinase 2	EVM0009376	vacuolar protein sorting-associated protein 32 homolog 1-like	0.995689
				12	EVM0013126	calcium/calmodulin-regulated receptor-like kinase 2	EVM0017299	novel plant SNARE 13	0.990842
				12	EVM0013126	calcium/calmodulin-regulated receptor-like kinase 2	EVM0008250	ras-related protein Rab7-like	0.995069
				12	EVM0018519		EVM0017691	phosphatidylinositol N-acetylglucosaminyltransferase subunit C	0.991476
				12	EVM0009376	vacuolar protein sorting-associated protein 32 homolog 1-like	EVM0017299	novel plant SNARE 13	0.999094
				12	EVM0008674	phosphatidylinositol N-acetylglucosaminyltransferase subunit C	EVM0017691	phosphatidylinositol N-acetylglucosaminyltransferase subunit C	0.996487
				12	EVM0008674	phosphatidylinositol N-acetylglucosaminyltransferase subunit C	EVM0008250	ras-related protein Rab7-like	0.995106
				13	EVM0003153	actin-related protein 2/3 complex subunit 4 isoform X1	EVM0014493	ubiquitin-like protein ATG12 isoform X1	0.990124
				13	EVM0003691	probable calcium-binding protein CML7	EVM0019009	calcium uniporter protein 6, mitochondrial-like	0.997971
				13	EVM0003691	probable calcium-binding protein CML7	EVM0014493	ubiquitin-like protein ATG12 isoform X1	0.991325
				13	EVM0019009	calcium uniporter protein 6, mitochondrial-like	EVM0014493	ubiquitin-like protein ATG12 isoform X1	0.995504
				16	EVM0004177	Formin-like protein	EVM0005639	malate dehydrogenase	0.996414
				16	EVM0004177	Formin-like protein	EVM0006413	V-type proton ATPase subunit B 2 isoform X2	0.990932
				16	EVM0004177	Formin-like protein	EVM0013123	citrate synthase, glyoxysomal	0.999437
				16	EVM0004177	Formin-like protein	EVM0013261	actin-depolymerizing factor 5	0.996606
				16	EVM0004177	Formin-like protein	EVM0016579	formin-like protein 6	0.997573
				16	EVM0004177	Formin-like protein	EVM0024866	probable calcium-binding protein CML21	0.993589
				16	EVM0004177	Formin-like protein	EVM0027587	calcium-transporting ATPase 3, endoplasmic reticulum-type isoform X1	0.995281
				16	EVM0004177	Formin-like protein	EVM0004017	vacuolar protein sorting-associated protein 2 homolog 2	0.994622
				16	EVM0004177	Formin-like protein	EVM0014909	vacuolar fusion protein CCZ1 homolog	0.999637
				16	EVM0004177	Formin-like protein	EVM0026882	vacuolar protein sorting-associated protein 41 homolog	0.999463
				16	EVM0004177	Formin-like protein	EVM0001698	vacuolar protein sorting-associated protein 32 homolog 2-like	0.992424
				16	EVM0004177	Formin-like protein	EVM0007456	Vacuolar protein sorting-associated protein 52 a	0.997589
				16	EVM0004177	Formin-like protein	EVM0000376	vacuolar-sorting receptor 1-like	0.996732
				16	EVM0004177	Formin-like protein	EVM0009461	glycosylphosphatidylinositol anchor attachment 1 protein	0.99416
				16	EVM0004177	Formin-like protein	EVM0004848	Phosphatidylinositol 3-/4-kinase	0.995146
				16	EVM0004177	Formin-like protein	EVM0020974	VPS35 endosomal protein sorting factor-like isoform X1	0.992359
				16	EVM0013123	citrate synthase, glyoxysomal	EVM0013261	actin-depolymerizing factor 5	0.993467
				16	EVM0013123	citrate synthase, glyoxysomal	EVM0014221	formin-like protein 1	0.990375
				16	EVM0013123	citrate synthase, glyoxysomal	EVM0016579	formin-like protein 6	0.994916
				16	EVM0013123	citrate synthase, glyoxysomal	EVM0024466	calcium-transporting ATPase 3, endoplasmic reticulum-type isoform X1	0.991443
				16	EVM0013123	citrate synthase, glyoxysomal	EVM0024866	probable calcium-binding protein CML21	0.996031
				16	EVM0013123	citrate synthase, glyoxysomal	EVM0027587	calcium-transporting ATPase 3, endoplasmic reticulum-type isoform X1	0.99788
				16	EVM0013123	citrate synthase, glyoxysomal	EVM0025801	vacuolar protein sorting-associated protein 26B	0.993322
				16	EVM0013123	citrate synthase, glyoxysomal	EVM0004017	vacuolar protein sorting-associated protein 2 homolog 2	0.993803
				16	EVM0013123	citrate synthase, glyoxysomal	EVM0014909	vacuolar fusion protein CCZ1 homolog	0.999347
				16	EVM0013123	citrate synthase, glyoxysomal	EVM0026882	vacuolar protein sorting-associated protein 41 homolog	0.999976
				16	EVM0013123	citrate synthase, glyoxysomal	EVM0001698	vacuolar protein sorting-associated protein 32 homolog 2-like	0.99149
				16	EVM0013123	citrate synthase, glyoxysomal	EVM0007456	Vacuolar protein sorting-associated protein 52 a	0.998482
				16	EVM0013123	citrate synthase, glyoxysomal	EVM0024775	vacuolar protein sorting-associated protein 41 homolog	0.990075
				16	EVM0013123	citrate synthase, glyoxysomal	EVM0000376	vacuolar-sorting receptor 1-like	0.998445
				16	EVM0013123	citrate synthase, glyoxysomal	EVM0009461	glycosylphosphatidylinositol anchor attachment 1 protein	0.997208
				16	EVM0013123	citrate synthase, glyoxysomal	EVM0004848	Phosphatidylinositol 3-/4-kinase	0.991559
				16	EVM0013261	actin-depolymerizing factor 5	EVM0016579	formin-like protein 6	0.999895
				16	EVM0013261	actin-depolymerizing factor 5	EVM0004017	vacuolar protein sorting-associated protein 2 homolog 2	0.994877
				16	EVM0013261	actin-depolymerizing factor 5	EVM0014909	vacuolar fusion protein CCZ1 homolog	0.994864
				16	EVM0013261	actin-depolymerizing factor 5	EVM0021311	vacuolar protein sorting-associated protein 28 homolog 2	0.992409
				16	EVM0013261	actin-depolymerizing factor 5	EVM0026882	vacuolar protein sorting-associated protein 41 homolog	0.993807
				16	EVM0013261	actin-depolymerizing factor 5	EVM0001698	vacuolar protein sorting-associated protein 32 homolog 2-like	0.993515
				16	EVM0013261	actin-depolymerizing factor 5	EVM0004848	Phosphatidylinositol 3-/4-kinase	0.999861
				16	EVM0013261	actin-depolymerizing factor 5	EVM0020974	VPS35 endosomal protein sorting factor-like isoform X1	0.999008
				16	EVM0016579	formin-like protein 6	EVM0004017	vacuolar protein sorting-associated protein 2 homolog 2	0.995863
				16	EVM0016579	formin-like protein 6	EVM0014909	vacuolar fusion protein CCZ1 homolog	0.995913
				16	EVM0016579	formin-like protein 6	EVM0021311	vacuolar protein sorting-associated protein 28 homolog 2	0.990807
				16	EVM0016579	formin-like protein 6	EVM0026882	vacuolar protein sorting-associated protein 41 homolog	0.995244
				16	EVM0016579	formin-like protein 6	EVM0001698	vacuolar protein sorting-associated protein 32 homolog 2-like	0.994474
				16	EVM0016579	formin-like protein 6	EVM0007456	Vacuolar protein sorting-associated protein 52 a	0.990793
				16	EVM0016579	formin-like protein 6	EVM0004848	Phosphatidylinositol 3-/4-kinase	0.999575
				16	EVM0016579	formin-like protein 6	EVM0020974	VPS35 endosomal protein sorting factor-like isoform X1	0.998258
				16	EVM0004017	vacuolar protein sorting-associated protein 2 homolog 2	EVM0014909	vacuolar fusion protein CCZ1 homolog	0.991543
				16	EVM0004017	vacuolar protein sorting-associated protein 2 homolog 2	EVM0026882	vacuolar protein sorting-associated protein 41 homolog	0.994543
				16	EVM0004017	vacuolar protein sorting-associated protein 2 homolog 2	EVM0017088	vacuolar protein sorting-associated protein 52 A isoform X1	0.991881
				16	EVM0004017	vacuolar protein sorting-associated protein 2 homolog 2	EVM0001698	vacuolar protein sorting-associated protein 32 homolog 2-like	0.99981
				16	EVM0004017	vacuolar protein sorting-associated protein 2 homolog 2	EVM0004848	Phosphatidylinositol 3-/4-kinase	0.994541
				16	EVM0004017	vacuolar protein sorting-associated protein 2 homolog 2	EVM0020974	VPS35 endosomal protein sorting factor-like isoform X1	0.990479
				16	EVM0014909	vacuolar fusion protein CCZ1 homolog	EVM0026882	vacuolar protein sorting-associated protein 41 homolog	0.999186
				16	EVM0014909	vacuolar fusion protein CCZ1 homolog	EVM0007456	Vacuolar protein sorting-associated protein 52 a	0.998971
				16	EVM0014909	vacuolar fusion protein CCZ1 homolog	EVM0000376	vacuolar-sorting receptor 1-like	0.998049
				16	EVM0014909	vacuolar fusion protein CCZ1 homolog	EVM0009461	glycosylphosphatidylinositol anchor attachment 1 protein	0.994901
				16	EVM0014909	vacuolar fusion protein CCZ1 homolog	EVM0004848	Phosphatidylinositol 3-/4-kinase	0.993044
				16	EVM0014909	vacuolar fusion protein CCZ1 homolog	EVM0020974	VPS35 endosomal protein sorting factor-like isoform X1	0.990389
				16	EVM0021311	vacuolar protein sorting-associated protein 28 homolog 2	EVM0004848	Phosphatidylinositol 3-/4-kinase	0.994296
				16	EVM0021311	vacuolar protein sorting-associated protein 28 homolog 2	EVM0020974	VPS35 endosomal protein sorting factor-like isoform X1	0.995965
				16	EVM0026882	vacuolar protein sorting-associated protein 41 homolog	EVM0001698	vacuolar protein sorting-associated protein 32 homolog 2-like	0.992364
				16	EVM0026882	vacuolar protein sorting-associated protein 41 homolog	EVM0007456	Vacuolar protein sorting-associated protein 52 a	0.998075
				16	EVM0026882	vacuolar protein sorting-associated protein 41 homolog	EVM0000376	vacuolar-sorting receptor 1-like	0.99807
				16	EVM0026882	vacuolar protein sorting-associated protein 41 homolog	EVM0009461	glycosylphosphatidylinositol anchor attachment 1 protein	0.997013
				16	EVM0026882	vacuolar protein sorting-associated protein 41 homolog	EVM0004848	Phosphatidylinositol 3-/4-kinase	0.991986
				16	EVM0001698	vacuolar protein sorting-associated protein 32 homolog 2-like	EVM0004848	Phosphatidylinositol 3-/4-kinase	0.993416
				16	EVM0004848	Phosphatidylinositol 3-/4-kinase	EVM0020974	VPS35 endosomal protein sorting factor-like isoform X1	0.999416
				17	EVM0005180	calcium permeable stress-gated cation channel 1-like isoform X1	EVM0008570	calcium permeable stress-gated cation channel 1 isoform X1	0.999766
				17	EVM0005180	calcium permeable stress-gated cation channel 1-like isoform X1	EVM0014221	formin-like protein 1	0.991581
				17	EVM0005180	calcium permeable stress-gated cation channel 1-like isoform X1	EVM0016447	probable calcium-binding protein CML20	0.999921
				17	EVM0005180	calcium permeable stress-gated cation channel 1-like isoform X1	EVM0016563	calcium permeable stress-gated cation channel 1-like isoform X1	0.999286
				17	EVM0005180	calcium permeable stress-gated cation channel 1-like isoform X1	EVM0024466	calcium-transporting ATPase 3, endoplasmic reticulum-type isoform X1	0.990111
				17	EVM0005180	calcium permeable stress-gated cation channel 1-like isoform X1	EVM0025106	calcium-transporting ATPase 5, plasma membrane-type-like	0.997212
				17	EVM0005180	calcium permeable stress-gated cation channel 1-like isoform X1	EVM0025536	actin-related protein 7	0.992491
				17	EVM0005180	calcium permeable stress-gated cation channel 1-like isoform X1	EVM0017088	vacuolar protein sorting-associated protein 52 A isoform X1	0.998313
				17	EVM0007130	acetyl-coenzyme A synthetase, chloroplastic/glyoxysomal	EVM0010274	putative calcium-binding protein CML10	0.993794
				17	EVM0007130	acetyl-coenzyme A synthetase, chloroplastic/glyoxysomal	EVM0024177	actin-related protein 7	0.998376
				17	EVM0007130	acetyl-coenzyme A synthetase, chloroplastic/glyoxysomal	EVM0021311	vacuolar protein sorting-associated protein 28 homolog 2	0.990372
				17	EVM0007130	acetyl-coenzyme A synthetase, chloroplastic/glyoxysomal	EVM0016214	vacuolar protein sorting-associated protein 2 homolog 2	0.993436
				17	EVM0007329	formin-like protein 3 isoform X1	EVM0010274	putative calcium-binding protein CML10	0.995414
				17	EVM0007329	formin-like protein 3 isoform X1	EVM0018066	probable mediator of RNA polymerase II transcription subunit 37c	0.999274
				17	EVM0007329	formin-like protein 3 isoform X1	EVM0021404	alanine--glyoxylate aminotransferase 2 homolog 3, mitochondrial	0.994395
				17	EVM0007329	formin-like protein 3 isoform X1	EVM0016214	vacuolar protein sorting-associated protein 2 homolog 2	0.998404
				17	EVM0007329	formin-like protein 3 isoform X1	EVM0002400	VPS35 endosomal protein-sorting factor-like isoform X2	0.997551
				17	EVM0008570	calcium permeable stress-gated cation channel 1 isoform X1	EVM0016447	probable calcium-binding protein CML20	0.999447
				17	EVM0008570	calcium permeable stress-gated cation channel 1 isoform X1	EVM0016563	calcium permeable stress-gated cation channel 1-like isoform X1	0.998747
				17	EVM0008570	calcium permeable stress-gated cation channel 1 isoform X1	EVM0025106	calcium-transporting ATPase 5, plasma membrane-type-like	0.998102
				17	EVM0008570	calcium permeable stress-gated cation channel 1 isoform X1	EVM0025536	actin-related protein 7	0.993486
				17	EVM0008570	calcium permeable stress-gated cation channel 1 isoform X1	EVM0017088	vacuolar protein sorting-associated protein 52 A isoform X1	0.997054
				17	EVM0009937	formin 14	EVM0010274	putative calcium-binding protein CML10	0.992973
				17	EVM0009937	formin 14	EVM0021404	alanine--glyoxylate aminotransferase 2 homolog 3, mitochondrial	0.994031
				17	EVM0009937	formin 14	EVM0023333	Formin Homology 14	0.996783
				17	EVM0010274	putative calcium-binding protein CML10	EVM0018066	probable mediator of RNA polymerase II transcription subunit 37c	0.991452
				17	EVM0010274	putative calcium-binding protein CML10	EVM0021404	alanine--glyoxylate aminotransferase 2 homolog 3, mitochondrial	0.993152
				17	EVM0010274	putative calcium-binding protein CML10	EVM0016214	vacuolar protein sorting-associated protein 2 homolog 2	0.995298
				17	EVM0010274	putative calcium-binding protein CML10	EVM0002400	VPS35 endosomal protein-sorting factor-like isoform X2	0.990902
				17	EVM0016447	probable calcium-binding protein CML20	EVM0016563	calcium permeable stress-gated cation channel 1-like isoform X1	0.999158
				17	EVM0016447	probable calcium-binding protein CML20	EVM0024466	calcium-transporting ATPase 3, endoplasmic reticulum-type isoform X1	0.991482
				17	EVM0016447	probable calcium-binding protein CML20	EVM0025106	calcium-transporting ATPase 5, plasma membrane-type-like	0.996873
				17	EVM0016447	probable calcium-binding protein CML20	EVM0025536	actin-related protein 7	0.991146
				17	EVM0016447	probable calcium-binding protein CML20	EVM0017088	vacuolar protein sorting-associated protein 52 A isoform X1	0.998562
				17	EVM0016447	probable calcium-binding protein CML20	EVM0010056	vacuolar protein sorting-associated protein 52 A-like isoform X1	0.99065
				17	EVM0016563	calcium permeable stress-gated cation channel 1-like isoform X1	EVM0024466	calcium-transporting ATPase 3, endoplasmic reticulum-type isoform X1	0.991942
				17	EVM0016563	calcium permeable stress-gated cation channel 1-like isoform X1	EVM0024698	calcium-dependent lipid-binding (CaLB domain) family protein	0.99209
				17	EVM0016563	calcium permeable stress-gated cation channel 1-like isoform X1	EVM0025106	calcium-transporting ATPase 5, plasma membrane-type-like	0.99389
				17	EVM0016563	calcium permeable stress-gated cation channel 1-like isoform X1	EVM0025536	actin-related protein 7	0.99478
				17	EVM0016563	calcium permeable stress-gated cation channel 1-like isoform X1	EVM0004017	vacuolar protein sorting-associated protein 2 homolog 2	0.990914
				17	EVM0016563	calcium permeable stress-gated cation channel 1-like isoform X1	EVM0017088	vacuolar protein sorting-associated protein 52 A isoform X1	0.999445
				17	EVM0016563	calcium permeable stress-gated cation channel 1-like isoform X1	EVM0001698	vacuolar protein sorting-associated protein 32 homolog 2-like	0.991847
				17	EVM0018066	probable mediator of RNA polymerase II transcription subunit 37c	EVM0021404	alanine--glyoxylate aminotransferase 2 homolog 3, mitochondrial	0.994241
				17	EVM0018066	probable mediator of RNA polymerase II transcription subunit 37c	EVM0016214	vacuolar protein sorting-associated protein 2 homolog 2	0.99621
				17	EVM0018066	probable mediator of RNA polymerase II transcription subunit 37c	EVM0002400	VPS35 endosomal protein-sorting factor-like isoform X2	0.996402
				17	EVM0021404	alanine--glyoxylate aminotransferase 2 homolog 3, mitochondrial	EVM0023333	Formin Homology 14	0.99154
				17	EVM0024177	actin-related protein 7	EVM0024698	calcium-dependent lipid-binding (CaLB domain) family protein	0.99282
				17	EVM0024177	actin-related protein 7	EVM0021311	vacuolar protein sorting-associated protein 28 homolog 2	0.993515
				17	EVM0024177	actin-related protein 7	EVM0016214	vacuolar protein sorting-associated protein 2 homolog 2	0.993891
				17	EVM0024177	actin-related protein 7	EVM0002400	VPS35 endosomal protein-sorting factor-like isoform X2	0.992132
				17	EVM0024698	calcium-dependent lipid-binding (CaLB domain) family protein	EVM0025536	actin-related protein 7	0.998433
				17	EVM0024698	calcium-dependent lipid-binding (CaLB domain) family protein	EVM0004017	vacuolar protein sorting-associated protein 2 homolog 2	0.995956
				17	EVM0024698	calcium-dependent lipid-binding (CaLB domain) family protein	EVM0017088	vacuolar protein sorting-associated protein 52 A isoform X1	0.990074
				17	EVM0024698	calcium-dependent lipid-binding (CaLB domain) family protein	EVM0001698	vacuolar protein sorting-associated protein 32 homolog 2-like	0.997518
				17	EVM0024698	calcium-dependent lipid-binding (CaLB domain) family protein	EVM0016214	vacuolar protein sorting-associated protein 2 homolog 2	0.992116
				17	EVM0024698	calcium-dependent lipid-binding (CaLB domain) family protein	EVM0002400	VPS35 endosomal protein-sorting factor-like isoform X2	0.994953
				17	EVM0025106	calcium-transporting ATPase 5, plasma membrane-type-like	EVM0017088	vacuolar protein sorting-associated protein 52 A isoform X1	0.99127
				17	EVM0025536	actin-related protein 7	EVM0004017	vacuolar protein sorting-associated protein 2 homolog 2	0.991281
				17	EVM0025536	actin-related protein 7	EVM0017088	vacuolar protein sorting-associated protein 52 A isoform X1	0.991765
				17	EVM0025536	actin-related protein 7	EVM0001698	vacuolar protein sorting-associated protein 32 homolog 2-like	0.993514
				17	EVM0025536	actin-related protein 7	EVM0016214	vacuolar protein sorting-associated protein 2 homolog 2	0.992184
				17	EVM0025536	actin-related protein 7	EVM0002400	VPS35 endosomal protein-sorting factor-like isoform X2	0.996089
				17	EVM0017088	vacuolar protein sorting-associated protein 52 A isoform X1	EVM0001698	vacuolar protein sorting-associated protein 32 homolog 2-like	0.992168
				17	EVM0017088	vacuolar protein sorting-associated protein 52 A isoform X1	EVM0010056	vacuolar protein sorting-associated protein 52 A-like isoform X1	0.993781
				17	EVM0016214	vacuolar protein sorting-associated protein 2 homolog 2	EVM0002400	VPS35 endosomal protein-sorting factor-like isoform X2	0.999238
				18	EVM0005192	actin-depolymerizing factor 11 isoform X1	EVM0027136	ATP synthase subunit beta, mitochondrial	0.990803
				20	EVM0006657	putative Actin cross-linking protein	EVM0012081	serine/threonine-protein kinase ATG1t	0.993364
				22	EVM0009495	actin	EVM0013188	vacuolar protein sorting-associated protein 25 isoform X2	0.999942
				24	EVM0010466	hypothetical protein	EVM0008856	ATG8-interacting protein 1 isoform X1	0.992223
				24	EVM0008856	ATG8-interacting protein 1 isoform X1	EVM0023650	Ras-related protein Rab7	0.99638
				29	EVM0015957	actin-depolymerizing factor	EVM0021729	vacuolar protein sorting-associated protein 55 homolog	0.99297
				29	EVM0015957	actin-depolymerizing factor	EVM0022690	probable serine/threonine protein kinase IRE4 isoform X1	0.997928
				30	EVM0017067	actin-related protein 4-like	EVM0015183	vacuolar protein sorting-associated protein 36	0.994648
				30	EVM0017067	actin-related protein 4-like	EVM0000693	phosphatidylinositol 3-kinase, root isoform isoform X1	0.99382
				34	EVM0017945	calcium-dependent protein kinase 28-like	EVM0019322	calmodulin-binding protein 60 C	0.999334
				34	EVM0017945	calcium-dependent protein kinase 28-like	EVM0025587	Ras-related protein Rab7	0.999635
				34	EVM0019322	calmodulin-binding protein 60 C	EVM0025587	Ras-related protein Rab7	0.998147
				41	EVM0024608	cation/calcium exchanger 4-like	EVM0013032	probable serine/threonine protein kinase IREH1 isoform X2	0.991008
				43	EVM0024834	L-ascorbate oxidase homolog	EVM0011580	ESCRT-related protein CHMP1-like	0.993919
				43	EVM0027488	calcium uptake protein, mitochondrial isoform X1	EVM0011580	ESCRT-related protein CHMP1-like	0.991925

## Sheet: S5 Profilin Alignment
Supplementary Table S5
Species	Profilin Alignment
Phleum	-MSWQTYVDEHLMCEI---EGHHLASAAILGH--DGTVWAQSAD----------------	38
Arabidopsis	-MSWQSYVDDHLMCDVEGN---HLTAAAILGQ--DGSVWAQSAK----------------	38
EVM0003866	MSWQNYVDDHLMCDLG--DGHTLAAAAIMGH--DGSVWALSANFPQGIRPPPRSRRPRS	55
EVM0015886	-MSWQTYVDDHLMCDVG--DGHTLTAAAIVGH--DGSVWAQSKS----------------	39
EVM0004262	-MSWQAYVDDHLMCDVG--DGHTLTAAAILGQ--DGSVWAQSAS----------------	39
EVM0017269	-MSWQTYVDEHLMCDVG--DGHTLTASAIIGH--DGSVWAQSET----------------	39
EVM0021119	MSWQTYVDEHLMCDVG--DGHTLTASAIIGH--DGSVWRRAKP---------------S	40
Spinacia	-MSWQTYVDDHLLCEIEET-GNHLTAAAILGV--DGSVWAQSAS----------------	40
Ananas	-MSWQAYVDDHLMCEIDGQ---HLSSAAILGH--DSTVWAQSPN----------------	38
Maize	-MSWQAYVDDHLLCDIEGQ---HLSAAAIVGH--DGSVWAQSEN----------------	38
Triticum	-MSWQTYVDDHLCCEIDGQ---HLTSAAILGH--DGSVWTESPN----------------	38
Betula	-MSWQTYVDEHLMCDIDGQ-GQQLAASAIVGH--DGSVWAQSSS----------------	40
Olea	-MSWQAYVDDHLMCDIEGHEGHRLTAAAIVGH--DGSVWAQSAT----------------	41
Musa	-MSWQAYVDDHLLCDIDGQ---CLTAAAIVGH--DGSVWAQSDA----------------	38
Hevea	-MSWQAYVDDHLMCEIEGN---HLSAAAIIGQ--DGSVWAQSAN----------------	38
Glycine	-MSWQAYVDDHLLCGIEGN---HLTHAAIIGQ--DGSVWLQSTD----------------	38
Daucus	-MSWQTYVDDHLMCEVDGNPGQQLSAAAIIGH--DGSVWAQSST----------------	41
Citrus	-MSWQAYVDDHLMCDIDGN---RLTAAAILGQ--DGSVWSQSAT----------------	38
Malus	-MSWQAYVDDRLMCDIDGH---HLTAAAILGH--DGSVWAHSST----------------	38
	.** ***: * * :**:* ** :
Phleum	-FPQFKPEEITGIMKDFDEPGHLAPTGMFVAGAKYMVIQ------GEPGAVIRGKKG---	88
Arabidopsis	-FPQLKPQEIDGIKKDFEEPGFLAPTGLFLGGEKYMVIQ------GEQGAVIRGKKG---	88
EVM0003866	RPSFLKPEEVSGIMSDFAEPGHLAPTGLFLGGTKYMVIQ------GEPGAVIRGKKG---	106
EVM0015886	-FPQLKPEEVSGIMNDFNEPGFLAPTGLFLGATKYMVIQ------GEPGAVIRGKKG---	89
EVM0004262	-FPQLKPEEVSGIMSDFAEPGHLAPTGLFLGGTKYMVIQ------GEPGAVIRGKKG---	89
EVM0017269	-FPQLKPEEVSGIMSDFAEPGHLAPTGLFLGGTKYMVIQ------GEPGAVIRGKKG---	89
EVM0021119	LRYRLKPEEVSGIMSDFAEPGHLAPTGLFLGGTKYMVIQ------GEPGAVIRGKKG---	91
Spinacia	-FPQFKPEEIAAIVKDFDEPGSLAPTGLFLGGIKYMVIQ------GEPGAVIRGKKG---	90
Ananas	-FPQFKPEEISAILNDFENPGSLAPTGLYLGGTKYMVIQ------GEPGVVIRGKKG---	88
Maize	-FPELKPEEVAGMIKDFDEPGTLAPTGLFVGGTKYMVIQ------GEPGVVIRGKKG---	88
Triticum	-FPKFKPEEIAGIVKDFEEPGHLAPTGLFLGGTKYMVIQ------GEPGVVIRGKKG---	88
Betula	-FPQFKPQEITGIMKDFEEPGHLAPTGLHLGGIKYMVIQ------GEAGAVIRGKKG---	90
Olea	-FPQFKPEEMNGITTDFNEPGHLAPTGLHLGGTKYMVIQ------GEAGAVIRGKKG---	91
Musa	-FPQCKPEEIAAIMKDFDEPGSLAPTGLYLGGTKYMVIQ------GEPGAVIRGKKG---	88
Hevea	-FPQFKSEEITGIMSDFHEPGTLAPTGLYIGGTKYMVIQ------GEPGAVIRGKKG---	88
Glycine	-FPQFKPEEITAIMNDFNEPGSLAPTGLYLGGTKYMVIQ------GEPGAVIRGKKG---	88
Daucus	-FPKFKPEEITGIMKNFDEPGHLAPTGLYLGGTKYMVIQ------GEPIAVIRGKKG---	91
Citrus	-FPAFRLEEIAAILKDFDQPGTLAPTGLFLGGTKYMVIQ------GEAGAVIRGKKG---	88
Malus	-FPKFKPEEITAIMKDFDEPGSLAPTGLHLGGTKYMVIQ------GEGGAVIRGKKG---	88
	*: : . : .*: :.. * **: *: ** *.
Phleum	-AGGITIKKTGQALVVGIYDEPMTPGQCNMVVERLGDYLVEQGM----------------	131
Arabidopsis	-PGGVTIKKTNQALVFGFYDEPMTGGQCNLVVERLGDYLIESEL----------------	131
EVM0003866	-SGGVTLKKTGQALVIGIYDEPVAPGQCNMVVERLGDYLIDQGL----------------	149
EVM0015886	-SGGVTIKKTGQALVFGIYNEPVTAGQCNMVVERLGDYLVEQGL----------------	132
EVM0004262	-SGGVTIKKTGEALVIGIYDEPVAPGQCNMVVERLGDYLVEQDL----------------	132
EVM0017269	-SGGVTIKKTGQALIIGVYDEPVAPGQCNMVVERLGDYLIDQGL----------------	132
EVM0021119	-SGGVTIKKTGQALIIGVYDEPVAPGQCNMVVERLGDYLIDQGL----------------	134
Spinacia	-AGGICVKKTAQALVIGIYDEPVTPGQCNIIVEKLGDYLIEQGL----------------	133
Ananas	-TGGITVKKTNLALIIGVYDEPMTPGQCNMVVERLGDYLLEQGF----------------	131
Maize	-TGGITIKKTGMSLIIGIYDEPMTPGQCNMVVERLGDYLIEQGF----------------	131
Triticum	-TGGITIKKTGMALILGIYDEPMTPGQCNLVVERLGDYLIDQGY----------------	131
Betula	-SGGITIKKTGQALVFGIYEEPVTPGQCNMVVERLGDYLIDQGL----------------	133
Olea	-SGGITIKKTGQALVCGIYEEPVTPGQCNMVVERLGDYLLEQGL----------------	134
Musa	-SGGVTIKKTNLALIIGIYNEPMTPGQCNMVVERLGDYLFDQGF----------------	131
Hevea	-PGGVTVKKTNQALIIGIYDEPMTPGQCNMIVERLGDYLIDQGY----------------	131
Glycine	-PGGVTVKKTGAALIIGIYDEPMTPGQCNMVVERLGDYLIDQGY----------------	131
Daucus	-SGGVTIKKTGQALVFGVYDEPVTPGQCNLIVERLGDYLIEQGL----------------	134
Citrus	-SGGIIVKKTNQALIIGIYDEPLTPGQCNMIVERLGDYLIEQGL----------------	131
Malus	-SGGVTVKKTGQALVFGIYEEPLTPGQCNMIVERLGDYLIDQGL----------------	131
	.: : :: :: . .* : * * . :..** .

## Sheet: S6 Profilin Structure Anal
SUPPLEMENTARY TABLE S6
Epitopes BepiPred-2.0 2021Aug08+A1:C35
EVM0003866	Epitopes	............EEEEEEEE...................EEEEEEEEEEEEEEEEEEEEEEEE............EEE..............................................EEEEEEE..................
	Predictions	MSWQNYVDDHLMCDLGDGHTLAAAAIMGHDGSVWALSANFPQGIRPPPRSRRPRSRPSFLKPEEVSGIMSDFAEPGHLAPTGLFLGGTKYMVIQGEPGAVIRGKKGSGGVTLKKTGQALVIGIYDEPVAPGQCNMVVERLGDYLIDQGL
	Structural	CCHHHHHHHHHHHCCCCCCCCCCEEEEECCCCEEEECCCCCCCCCCCCCCCCCCCCCCCCCHHHHHHHHHHHCCCCCCCCCCEEECCEEEEEEECCCCEEEEEECCCCCEEEEECCCEEEEEEECCCCCHHHHHHHHHHHHHHHHHCCC
	Surface	EEBEEBBBEBBBEBBEEEEBBEBBBBBBEEBBBBBBBEEBEEBBEEEEEEEEEEEEEBEBEEEBBEEBBEBBEEEEEBBEEBBBBEEEEBBBBBBEEEBBBBBBEEEEBBBBBBBEBBBBBBBBEEEBEBEEBBEBBBEBBEBBEEEEE
		1--------10--------20--------30--------40--------50--------60--------70--------80--------90--------100-------110-------120-------130-------140-------
EVM0021119	Epitopes	.....EEEE..EEEEEEEEE..............EEEEE EEEEEEE...........EEEEEE..............................................EEEEEEE..................
	Predictions	MSWQTYVDEHLMCDVGDGHTLTASAIIGHDGSVWRRAKP SLRYRLKPEEVSGIMSDFAEPGHLAPTGLFLGGTKYMVIQGEPGAVIRGKKGSGGVTIKKTGQALIIGVYDEPVAPGQCNMVVERLGDYLIDQGL
	Structural	CCHHHHHHHHHHHHCCCCCCCCEEEEEECCCCEEEECCC CCCCCCCHHHHHHHHHHHCCCCCCCCCCEEECCEEEEEEEECCCEEEEEEECCCEEEEEECCCEEEEEEECCCCCHHHHHHHHHHHHHHHHHCCC
	Surface	EEBEEBBEEBBEEBBEEEEBBEBBBBBBEEBBBBBBEEE EEEBEBEEEBBEEBBEBBEEEEEBBEEBBBBEEEEBBBBBBEEEBBBBBEEEEBBBBBBBBEBBBBBBBBEEEBEEEEBBEBBBEBBEBBEEEEE
		1--------10--------20--------30--------40 --------50--------60--------70--------80--------90--------100-------110-------120-------130--
EVM0004262	Epitopes	............EEEEEEEE................... EEEE.E..........EEEEEE...............................................EEEE....................
	Predictions	MSWQAYVDDHLMCDVGDGHTLTAAAILGQDGSVWAQSAS FPQLKPEEVSGIMSDFAEPGHLAPTGLFLGGTKYMVIQGEPGAVIRGKKGSGGVTIKKTGEALVIGIYDEPVAPGQCNMVVERLGDYLVEQDL
	Structural	CCHHHHHHHHHHHHCCCCCCCCEEEEEECCCCEEEECCC CCCCCHHHHHHHHHHHCCCCCCCCCCEEECCEEEEEECCCCCEEEEEECCCCEEEEEECCCEEEEEEECCCCCHHHHHHHHHHHHHHHHHCCC
	Surface	EEBEEBBBEBBEEBBEEEEBBEBBBBBBEEBBBBBBBEE BEEBEEEBBEEBBEBBEEEEEBBEEBBEBEEEEBBBBEBEEEBBBBBEEEEEBBBBBBBEBBBBBBBBEEEBEBEEBBEBBBEBBEBBEEEEE
		1--------10--------20--------30--------40 --------50--------60--------70--------80--------90--------100-------110-------120-------130
EVM0017269	Epitopes	.....E.EEEEEEEEEEEEE................... EEEE.E..........EEEEEE..............................................EEEEEE...................
	Predictions	MSWQTYVDEHLMCDVGDGHTLTASAIIGHDGSVWAQSET FPQLKPEEVSGIMSDFAEPGHLAPTGLFLGGTKYMVIQGEPGAVIRGKKGSGGVTIKKTGQALIIGVYDEPVAPGQCNMVVERLGDYLIDQGL
	Structural	CCHHHHHHHHHHCCCCCCCCCCEEEEEECCCCEEEECCC CCCCCHHHHHHHHHHHCCCCCCCCCCEEECCEEEEEEECCCCEEEEEECCCCEEEEEECCCEEEEEEECCCCCHHHHHHHHHHHHHHHHHCCC
	Surface	EEBEEBBEEBBEBEBEEEEBBEBBBBBBEEEBBBBEBEE BEEBEEEBBEEBBEBBEEEEEBBEEBBEBEEEEBBBBEBEEEBBBBBEEEEBBBBBBBBEBBBBBBBBEEEBEBEEBBEBBBEBBEBBEEEEE
		1--------10--------20--------30--------40 --------50--------60--------70--------80--------90--------100-------110-------120-------130
EVM0015886	Epitopes	............EEEEEEEE..............E.EEE EEEEEE..........EEEEEE..............................................EEEEEEE..................
	Predictions	MSWQTYVDDHLMCDVGDGHTLTAAAIVGHDGSVWAQSKS FPQLKPEEVSGIMNDFNEPGFLAPTGLFLGATKYMVIQGEPGAVIRGKKGSGGVTIKKTGQALVFGIYNEPVTAGQCNMVVERLGDYLVEQGL
	Structural	CCHHHHHHHHHHHHCCCCCCCCEEEEEECCCCEEEECCC CCCCCHHHHHHHHHHHCCCCCCCCCCEEECCEEEEEECCCCCEEEEEECCCCEEEEEECCCEEEEEEECCCCCHHHHHHHHHHHHHHHHHCCC
	Surface	EEBEEBBBEBBEEBBEEEEBBEBBBBBBEEEBBBBEBEE BEEBEEEBBEEBBEBBEEEEEBBEEBBBBEEEEBBBBEBEEEBBBBBEEEEBBBBBBBBEBBBBBBBBEEEBEBEEBBEBBBEBBEBBEEEEE
		1--------10--------20--------30--------40 --------50--------60--------70--------80--------90--------100-------110-------120-------130
Structural H= α-helix; E = β-Sheet; C= Coil (loop)
Surface B= Buried; E = Exposed
Epitopes position above epitoper threshold 0.5

## Sheet: S7 Cytoskeleton Genes
SUPPLEMENTARY TABLE S7
Gene EVM	S4 Cytoskeleton Gene Description	Average Expression	SE of mean	GO - Function and Cellular
ACTIN
EVM0009495	Actin	379.026	32.3333	F:ATP binding; C:cytoskeleton
EVM0022292	Actin	232.268	27.1154	F:ATP binding; C:cytoskeleton
EVM0005192	Actin-depolymerizing factor	141.26	2.5997	F:actin binding; C:actin cytoskeleton
EVM0015957	Actin-depolymerizing factor	106.64	8.22432	F:actin filament binding; C:cytoplasm; C:actin cytoskeleton
EVM0003714	Actin-related protein	94.4721	3.32852	F:actin filament binding; C:cytoplasm; C:Arp2/3 protein complex
EVM0017067	Actin-related protein	90.9446	2.63939	F:chromatin binding; C:SWI/SNF complex; C:NuA4 histone acetyltransferase complex
EVM0019011	Actin	65.2794	4.34584	F:ATP binding; C:cytoplasm; C:cytoskeleton
EVM0003153	Actin-related protein	56.6249	1.89516	F:actin binding; C:cytoplasm; C:Arp2/3 protein complex
EVM0007251	Actin-related protein	50.5092	3.07924	F:structural constituent of cytoskeleton; F:actin filament binding; C:cytoplasm; C:Arp2/3 protein complex
EVM0025536	Actin-related protein	40.2258	1.96682	C:nucleus; C:dynactin complex
EVM0012242	Actin-capping F-type	38.2515	2.62387	F:actin filament binding; C:F-actin capping protein complex
EVM0024177	Actin-related protein	37.2726	2.53934	C:nucleus; C:dynactin complex
EVM0013261	Actin-depolymerizing factor	31.9866	4.00071	F:actin filament binding; C:cytoplasm; C:actin cytoskeleton
EVM0006657	Actin cross-linking protein	30.1707	3.57548
EVM0019289	Actin-related protein	26.4872	5.03294	F:chromatin binding; C:SWI/SNF complex; C:NuA4 histone acetyltransferase complex
EVM0021925	Actin	14.9781	2.13691	F:ATP binding; C:cytoskeleton
EVM0018333	Actin-related protein	13.3211	0.927105	F:nucleosome binding; C:Swr1 complex
EVM0023828	Actin	0.00990712	0.00990712	F:ATP binding; C:cytoplasm; C:cytoskeleton
FIMBRIN
EVM0025970	fimbrin 1	57.52	2.01	F:nucleotide binding; F:actin filament binding; C:cytoplasm; C:actin filament; C:actin filament bundle
EVM0012692	fimbrin-5-like isoform X2	0.28	0.28	F:nucleotide binding; F:actin binding
MYOSIN
EVM0013234	myosin-9-like isoform X2	416.582	48.535	C:membrane; C:integral component of membrane
EVM0022818	probable myosin-binding protein 4	89.378	5.89096	F:myosin binding; C:membrane; C:integral component of membrane
EVM0004786	Myosin-10 like	83.7625	3.93936
EVM0026634	myosin-binding protein 7-like	83.5013	8.68131	C:membrane; C:integral component of membrane
EVM0001860	myosin-binding protein 3	65.6976	1.29079	F:myosin binding; C:membrane; C:integral component of membrane
EVM0027537	myosin-binding protein 7	48.4867	1.95185	C:membrane; C:integral component of membrane
EVM0026698	myosin-15 isoform X3	32.6215	1.83324	F:nucleotide binding; F:protein binding; C:intracellular organelle
EVM0018646	tropomyosin alpha-1 chain-like	31.3269	1.80916
EVM0002963	myosin-binding protein 7	28.4331	1.51616	C:membrane; C:integral component of membrane
EVM0018167	myosin-9 isoform X4	23.3179	4.48143
EVM0023801	Myosin heavy chain-related protein	20.3994	1.43567
EVM0026589	myosin-binding protein 3 isoform X1	17.1056	1.69419	C:membrane; C:integral component of membrane
EVM0001861	myosin-12 isoform X1	10.62	1.46962	F:microfilament motor activity; F:DNA-binding transcription factor activity; F:cysteine synthase activity; F:calmodulin binding; F:ATP binding; F:sequence-specific DNA binding; F:actin filament binding; C:nucleus; C:cytoplasm; C:myosin complex; C:vesicle
EVM0001904	myosin-17 isoform X2	4.2986	0.543877	F:motor activity; F:actin binding; F:calmodulin binding; F:ATP binding; C:myosin complex
EVM0014583	myosin-9 isoform X3	0.684423	0.144282
EVM0003908	myosin IB heavy chain-like	0.123403	0.0730875	F:nucleotide binding
EVM0011508	myosin-binding protein 7-like	0.0952763	0.0628705
EVM0016346	myosin-11 isoform X1	0.0175776	0.00699492	F:microfilament motor activity; F:calmodulin binding; F:ATP binding; F:actin filament binding; C:cytoplasm; C:myosin complex; C:vesicle
NET Genes
EVM0022471	protein NETWORKED 1D isoform X1	280.994	30.1881	F:actin binding
EVM0010601	Centromere/kinetochore protein zw	17.1827	0.61098	C:kinetochore; C:nucleus; C:endoplasmic reticulum
EVM0007153	kinetochore protein NUF2 homolog	0.41584	0.0610586	C:kinetochore; C:cytoplasm; C:actin cytoskeleton; C:membrane; C:protein-containing complex
EVM0011815	protein NETWORKED 2A isoform X2	0.0108849	0.0036319	F:actin binding
EVM0012070	protein NETWORKED 4B	0.0103936	0.00600401	F:actin binding
NEXIN
EVM0025511	Annexin-like protein RJ4	2171.13	342.074	F:calcium ion binding; F:calcium-dependent phospholipid binding; C:cytoplasm
EVM0007965	calnexin homolog	527.071	29.7355	F:carbohydrate binding; F:unfolded protein binding; C:endoplasmic reticulum; C:integral component of membrane
EVM0006642	sorting nexin 2A-like	165.587	3.65723	F:phosphatidylinositol binding
EVM0022894	annexin D4	31.4879	8.33195	F:binding
EVM0009893	annexin D3	29.1008	9.74491	F:calcium ion binding; F:calcium-dependent phospholipid binding
SCAR - SCARECROW
EVM0017195	protein SCARECROW-like	100.313	4.56545	F:DNA-binding transcription factor activity; F:sequence-specific DNA binding; C:nucleus
EVM0018179	protein SCAR2-like isoform X3	49.8061	1.71885	F:actin binding; C:cytoplasm; C:cytoskeleton
EVM0003347	scarecrow-like protein 8	27.9609	1.92555	F:DNA-binding transcription factor activity; F:sequence-specific DNA binding; C:nucleus
EVM0016561	scarecrow-like protein 6	15.7234	0.846714	F:DNA-binding transcription factor activity; F:sequence-specific DNA binding; C:nucleus
EVM0023465	scarecrow-like protein 3	4.06681	1.43712	F:DNA-binding transcription factor activity; F:methyltransferase activity; F:transferase activity; F:sequence-specific DNA binding; C:nucleus
EVM0027847	SCAR-like protein 2	1.44609	0.146861	F:actin binding; F:phosphoenolpyruvate carboxylase activity; F:oxidoreductase activity; C:cytosol; C:chloroplast; C:apoplast
EVM0000563	protein SCARECROW	0.174174	0.0506626	C:nucleus
EVM0015971	protein SCARECROW-like	0.145511	0.0519279
EVM0014770	SCAR-like protein 2 isoform X1	0.0806697	0.00738502	F:catalytic activity
EVM0024391	Scarecrow-like protein 28	0.0396285	0.0396285	C:nucleus
VACUOLELESS
EVM0020577	protein VACUOLELESS1	105.009	6.31607	F:actin binding; C:endosome; C:vacuolar membrane; C:HOPS complex
VILLIN
EVM0007691	villin-5-like isoform X2	26.5755	2.41068	F:actin filament binding; C:cytoskeleton
EVM0012143	villin-5-like isoform X2	1.76372	0.147637	F:actin filament binding; C:cytoskeleton
EVM0013741	villin-2 isoform X1	0.129932	0.013824	F:actin filament binding; C:cytoskeleton

## Sheet: S8 Vacuolar Transport Autophagy
SUPPLEMENTARTY TABLE S8
Gene EVM	Description	Average Expression	SE n=3	GO Functions
ATG
EVM0014493	ubiquitin-like protein ATG12 isoform X1	76.1253	1.45398	P:autophagosome assembly; P:autophagy of mitochondrion; P:C-terminal protein lipidation; P:protein transport; P:autophagy of nucleus; C:phagophore assembly site membrane; C:Atg12-Atg5-Atg16 complex
EVM0008856	ATG8-interacting protein 1 isoform X1	51.1375	0.746531	C:cellular anatomical entity
EVM0012081	serine/threonine-protein kinase ATG1t	8.32247	0.85135	P:protein phosphorylation; F:ATP binding; F:protein serine kinase activity; F:protein threonine kinase activity; C:integral component of membrane
ESCRT
EVM0011580	ESCRT-related protein CHMP1-like	187.093	10.2107	P:vacuolar transport; C:endosome membrane
Vacuolar Sorting
EVM0025801	vacuolar protein sorting-associated protein 26B	151.021	12.4693	P:intracellular protein transport; P:retrograde transport, endosome to Golgi; C:endosome; C:cytosol; C:integral component of membrane; C:retromer complex
EVM0018400	vacuolar protein sorting-associated protein 26B	131.617	12.9748	P:intracellular protein transport; P:retrograde transport, endosome to Golgi; C:endosome; C:cytosol; C:retromer complex
EVM0004017	vacuolar protein sorting-associated protein 2 homolog 2	129.595	15.3053	P:vacuolar transport; C:endosome
EVM0014909	vacuolar fusion protein CCZ1 homolog	76.1505	12.0329	P:vesicle-mediated transport; C:Mon1-Ccz1 complex
EVM0017280	vacuolar protein sorting-associated protein 2 homolog 3	71.9376	2.7638	P:protein transport; P:endosome transport via multivesicular body sorting pathway; P:late endosome to vacuole transport; C:ESCRT III complex; C:multivesicular body
EVM0021729	vacuolar protein sorting-associated protein 55 homolog	69.2605	4.57554	P:late endosome to vacuole transport via multivesicular body sorting pathway; C:endosome; C:vacuole; C:integral component of membrane
EVM0026611	vacuolar protein sorting-associated protein 2 homolog 1	69.0608	1.41292	P:protein transport; P:endosome transport via multivesicular body sorting pathway; P:late endosome to vacuole transport; P:intralumenal vesicle formation; C:ESCRT III complex; C:multivesicular body
EVM0021311	vacuolar protein sorting-associated protein 28 homolog 2	63.8749	4.436	P:protein transport to vacuole involved in ubiquitin-dependent protein catabolic process via the multivesicular body sorting pathway; F:protein-containing complex binding; C:ESCRT I complex
EVM0009376	vacuolar protein sorting-associated protein 32 homolog 1-like	58.982	3.57573	P:vacuolar transport; C:endosome
EVM0023083	vacuolar protein sorting-associated protein 29	52.0118	1.27787	P:intracellular protein transport; P:retrograde transport, endosome to Golgi; C:endosome; C:cytosol; C:retromer complex
EVM0022184	vacuolar protein sorting-associated protein 22 homolog 1	45.5381	2.81099	P:protein transport to vacuole involved in ubiquitin-dependent protein catabolic process via the multivesicular body sorting pathway; C:ESCRT II complex
EVM0015183	vacuolar protein sorting-associated protein 36	39.9103	0.448031	P:protein transport to vacuole involved in ubiquitin-dependent protein catabolic process via the multivesicular body sorting pathway; F:phosphatidylinositol-3-phosphate binding; F:ubiquitin binding; C:ESCRT II complex; C:late endosome membrane
EVM0007960	vacuolar protein sorting-associated protein 32 homolog 2	37.8429	1.94145	P:late endosome to vacuole transport via multivesicular body sorting pathway; P:intralumenal vesicle formation; C:ESCRT III complex; C:multivesicular body; C:cytoplasmic side of plasma membrane
EVM0026882	vacuolar protein sorting-associated protein 41 homolog	37.832	5.02171	P:protein targeting to vacuole; P:cellular response to starvation; P:gravitropism; P:macroautophagy; P:endosomal vesicle fusion; C:late endosome; C:HOPS complex
EVM0000923	vacuolar protein sorting-associated protein 2 homolog 3	37.6036	2.33841	P:protein transport; P:endosome transport via multivesicular body sorting pathway; P:late endosome to vacuole transport; C:ESCRT III complex; C:multivesicular body
EVM0017088	vacuolar protein sorting-associated protein 52 A isoform X1	32.8824	5.15178	P:protein transport; C:Golgi apparatus; C:integral component of membrane
EVM0001698	vacuolar protein sorting-associated protein 32 homolog 2-like	32.607	2.91484	P:vacuolar transport; C:endosome
EVM0007456	Vacuolar protein sorting-associated protein 52 a	30.2424	5.90589	P:protein transport; C:Golgi apparatus
EVM0010056	vacuolar protein sorting-associated protein 52 a-like isoform X1	29.9536	5.06704	P:Golgi to vacuole transport; P:protein transport; P:endocytic recycling; P:retrograde transport, endosome to Golgi; F:syntaxin binding; C:GARP complex
EVM0021355	vacuolar protein sorting-associated protein 36	27.0445	1.39447	P:protein transport; P:endosome transport via multivesicular body sorting pathway; F:binding; C:endosome membrane
EVM0025397	vacuolar-processing enzyme	24.033	3.10127	P:proteolysis involved in cellular protein catabolic process; F:cysteine-type endopeptidase activity
EVM0024775	vacuolar protein sorting-associated protein 41 homolog	21.9727	2.63457	P:protein targeting to vacuole; P:cellular response to starvation; P:gravitropism; P:macroautophagy; P:endosomal vesicle fusion; C:late endosome; C:HOPS complex
EVM0000376	vacuolar-sorting receptor 1-like	17.004	3.34637	P:ubiquitin-dependent protein catabolic process; P:protein targeting to vacuole; P:Golgi to vacuole transport; P:protein ubiquitination; F:calcium ion binding; F:ubiquitin protein ligase activity; C:endosome; C:trans-Golgi network; C:integral component of membrane; C:Golgi transport complex
EVM0016980	Vacuolar protein sorting-associated protein 13	16.5273	2.37521	P:protein targeting to vacuole; P:protein retention in Golgi apparatus; C:extrinsic component of membrane
EVM0024428	vacuolar-sorting receptor 6-like	14.802	1.15894	P:ubiquitin-dependent protein catabolic process; P:protein targeting to vacuole; P:Golgi to vacuole transport; P:protein ubiquitination; F:calcium ion binding; F:ubiquitin protein ligase activity; C:endosome; C:trans-Golgi network; C:integral component of membrane; C:Golgi transport complex
EVM0016214	vacuolar protein sorting-associated protein 2 homolog 2	10.0073	2.09863	P:protein transport; P:endosome transport via multivesicular body sorting pathway; P:late endosome to vacuole transport; C:ESCRT III complex; C:multivesicular body
EVM0013188	vacuolar protein sorting-associated protein 25 isoform X2	6.38226	1.18442	P:protein transport; P:multivesicular body sorting pathway; C:ESCRT II complex
EVM0009488	vacuolar protein sorting-associated protein 54, chloroplastic	1.27364	0.222122	P:protein transport; P:retrograde transport, endosome to Golgi; C:GARP complex; C:cytosol
EVM0007747	vacuolar-sorting receptor 6	0.0229121	0.0229121	P:cellular process; C:cytoplasm; C:endomembrane system; C:intracellular membrane-bounded organelle
EVM0026965	vacuolar protein sorting-associated protein 9A-like	0.00517877	0.00517877	P:vesicle-mediated transport; P:regulation of catalytic activity; F:guanyl-nucleotide exchange factor activity
PI Kinases
EVM0014271	phosphatidylinositol 4-kinase gamma 7	139.882	7.37242	P:phosphorylation; P:phosphatidylinositol phosphate biosynthetic process; F:1-phosphatidylinositol 4-kinase activity
EVM0026248	glycosylphosphatidylinositol anchor attachment 1 protein	35.7368	4.17331	P:attachment of GPI anchor to protein; C:GPI-anchor transamidase complex
EVM0009461	glycosylphosphatidylinositol anchor attachment 1 protein	35.5808	4.01364	C:GPI-anchor transamidase complex
EVM0000693	phosphatidylinositol 3-kinase, root isoform isoform X1	28.9938	0.974806	P:autophagosome assembly; P:endocytosis; P:response to salt stress; P:phosphorylation; P:autophagy of peroxisome; P:phosphatidylinositol-3-phosphate biosynthetic process; P:phosphatidylinositol-mediated signaling; P:microgametogenesis; P:reactive oxygen species metabolic process; F:ATP binding; F:1-phosphatidylinositol-3-kinase activity; C:phagophore assembly site; C:endosome; C:peroxisome; C:pho…
EVM0001743	phosphatidylinositol 3-kinase, root isoform isoform X1	0.0552945	0.0552945	P:autophagosome assembly; P:endocytosis; P:response to salt stress; P:phosphorylation; P:autophagy of peroxisome; P:phosphatidylinositol-3-phosphate biosynthetic process; P:phosphatidylinositol-mediated signaling; P:microgametogenesis; P:reactive oxygen species metabolic process; F:ATP binding; F:1-phosphatidylinositol-3-kinase activity; C:phagophore assembly site; C:endosome; C:peroxisome; C:pho…
Serine/threonine protein kinase
EVM0013032	probable serine/threonine protein kinase IREH1 isoform X2	74.999	2.3378	P:phosphorylation; F:nucleotide binding; F:protein kinase activity
EVM0022690	probable serine/threonine protein kinase IRE4 isoform X1	31.1555	2.03654	P:peptidyl-serine phosphorylation; P:intracellular signal transduction; F:protein serine/threonine kinase activity; F:ATP binding
EVM0005957	Serine/threonine protein kinase	3.22369	0.228709	F:kinase activity
EVM0001683	probable serine/threonine protein kinase IRE	0.901129	0.0454487	P:protein phosphorylation; F:protein kinase activity; F:ATP binding
Endosomal Transport
EVM0020974	VPS35 endosomal protein sorting factor-like isoform X1	49.5242	4.12716	P:endocytic recycling; C:endosome
EVM0002400	VPS35 endosomal protein-sorting factor-like isoform X2	34.5559	3.15436	P:endosomal transport; C:cytoplasm; C:endomembrane system
EVM0018917	Endosomal targeting bro1-like domain-containing protein	21.4381	1.75359
SNARE Vesicle Transport
EVM0017299	novel plant SNARE 13	132.192	3.88037	P:retrograde vesicle-mediated transport, Golgi to endoplasmic reticulum; P:vesicle fusion; P:protein transport; F:SNARE binding; F:SNAP receptor activity; C:endoplasmic reticulum membrane; C:Golgi apparatus; C:ER to Golgi transport vesicle membrane; C:integral component of membrane; C:SNARE complex; C:late endosome membrane
EVM0014949	vesicle transport v-SNARE 13-like	109.388	7.08315	P:intracellular protein transport; P:vesicle fusion; F:SNARE binding; F:SNAP receptor activity; C:endoplasmic reticulum membrane; C:Golgi apparatus; C:ER to Golgi transport vesicle membrane; C:integral component of membrane; C:SNARE complex; C:late endosome membrane
EVM0007478	Syntaxin/t-SNARE family protein	105.74	4.77208	P:protein transport; P:Golgi vesicle transport; C:integral component of membrane
EVM0001436	Target SNARE coiled-coil domain	96.9641	2.882	P:intracellular protein transport; P:vesicle fusion; P:vesicle docking; F:SNARE binding; F:SNAP receptor activity; C:endomembrane system; C:integral component of membrane; C:SNARE complex
EVM0008876	bet1-like SNARE 1-1	95.0176	6.04622	P:protein transport; C:integral component of Golgi membrane
EVM0010387	vesicle transport v-SNARE 13 isoform X1	94.5329	9.69254	P:intracellular protein transport; P:vesicle fusion; F:SNARE binding; F:SNAP receptor activity; C:endoplasmic reticulum membrane; C:Golgi apparatus; C:ER to Golgi transport vesicle membrane; C:integral component of membrane; C:SNARE complex; C:late endosome membrane
EVM0014814	novel plant SNARE 11	66.7326	7.77979	P:retrograde vesicle-mediated transport, Golgi to endoplasmic reticulum; P:protein transport; P:membrane fusion; F:SNAP receptor activity; C:integral component of membrane; C:SNARE complex
EVM0015145	vesicle transport v-SNARE 13-like	44.2556	6.21548	P:intracellular protein transport; P:vesicle fusion; F:SNARE binding; F:SNAP receptor activity; C:endoplasmic reticulum membrane; C:Golgi apparatus; C:ER to Golgi transport vesicle membrane; C:integral component of membrane; C:SNARE complex; C:late endosome membrane
EVM0026252	novel plant SNARE 11-like	38.2721	4.30853	P:retrograde vesicle-mediated transport, Golgi to endoplasmic reticulum; P:protein transport; P:membrane fusion; F:SNAP receptor activity; C:integral component of membrane; C:SNARE complex
EVM0002478	Vesicle transport v-SNARE 13	24.3757	5.42855	P:intracellular protein transport; P:vesicle fusion; F:SNARE binding; F:SNAP receptor activity; C:endoplasmic reticulum membrane; C:Golgi apparatus; C:ER to Golgi transport vesicle membrane; C:integral component of membrane; C:SNARE complex; C:late endosome membrane
EVM0027075	bet1-like SNARE 1-1	20.2385	0.927792	P:protein transport; C:integral component of Golgi membrane
EVM0001450	bet1-like SNARE 1-1	16.9769	0.796427	P:protein transport; C:integral component of Golgi membrane
EVM0019634	novel plant SNARE 11-like isoform X2	13.4169	1.59426	P:retrograde vesicle-mediated transport, Golgi to endoplasmic reticulum; P:protein transport; P:membrane fusion; F:SNAP receptor activity; C:integral component of membrane; C:SNARE complex
RAS Proteins
EVM0023650	Ras-related protein Rab7	111.945	4.96405	F:GTPase activity; F:GTP binding; C:vacuolar membrane
EVM0025587	Ras-related protein Rab7	97.7638	5.58775	F:GTPase activity; F:GTP binding; C:vacuolar membrane
EVM0008250	ras-related protein Rab7-like	88.9428	13.2046	F:GTPase activity; F:GTP binding; C:vacuolar membrane
